# Supplementary material for: 2-Hydr­oxy-16-[(E)-4-hydr­oxy-3-methoxy­benzyl­idene]-13-(4-hydr­oxy-3-methoxy­phen­yl)-11-methyl-1,11-diaza­penta­cyclo­[12.3.1.02,10.03,8.010,14]octa­deca-3(8),4,6-triene-9,15-dione
Source: Acta Crystallogr Sect E Struct Rep Online. 2010 May 15;66(Pt 6):o1370–1. doi: 10.1107/S1600536810017216 (PMC2979481; doi:10.1107/S1600536810017216)
Supplement: Supplementary file 1 [file e-66-o1370-sup1.cif]

##############################################################################
###                                                                        ###
###        Electronic paper (Acta Crystallographica Section E)             ###
###                                                                        ###
##############################################################################
#                                                                            #
# This CIF contains the data in a paper accepted for publication in Acta     #
# Crystallographica Section E. It conforms to the requirements of Notes      #
# for Authors for Section E, and has been peer reviewed under the auspices   #
# of the IUCr Commission on Journals.                                        #
#                                                                            #
# Full details of the Crystallographic Information File format               #
# are given in the paper "The Crystallographic Information File (CIF):       #
# a New Standard Archive File for Crystallography" by S. R. Hall, F. H.      #
# Allen and I. D. Brown [Acta Cryst. (1991), A47, 655-685].                  #
#                                                                            #
# The current version of the core CIF dictionary is obtainable from          #
# ftp://ftp.iucr.org/pub/cif_core.dic. The current version number is 2.4.    #
#                                                                            #
# Software is freely available for graphical display of the structure(s) in  #
# this CIF.  For information consult the CIF home page http://www.iucr.org/  #
# cif/home.html                                                              #
#                                                                            #
# This file may be used for bona fide research purposes within the           #
# scientific community so long as proper attribution is given to the journal # 
# article from which it was obtained.                                        #
#                                                                            #
##############################################################################
                                             
data_global
_audit_creation_method     'form.cif (version 2.0)'
_journal_data_validation_number     ?
_journal_date_recd_electronic     2010-05-07
_journal_date_accepted     2010-05-11
_journal_name_full     'Acta Crystallographica, Section E'
_journal_year     2010
_journal_volume     66
_journal_issue      6
_journal_page_first     o1370
_journal_page_last     o1371
_journal_paper_category     QO
_journal_coeditor_code     IS2545
_publ_contact_author_name     'Prof. Fun, Hoong-Kun'
_publ_contact_author_address
;
      X-ray Crystallography Unit
      School of Physics
      Universiti Sains Malaysia
      11800 USM, Penang
      MALAYSIA
;
_publ_contact_author_email     'hkfun@usm.my'
_publ_contact_author_fax     '604 6579150'
_publ_contact_author_phone     '604 6533652'
_publ_section_title
;\
2-Hydroxy-16-[(<i>E</i>)-4-hydroxy-3-methoxybenzylidene]-13-(4-hydroxy-3-\
methoxyphenyl)-11-methyl-1,11-diazapentacyclo[12.3.1.0^2,10^.0^3,8^.0^10,\
14^]octadeca-3(8),4,6-triene-9,15-dione
;
loop_
    _publ_author_name
    _publ_author_footnote
    _publ_author_address
    'Raju Suresh Kumar' ?
;
      School of Chemical Sciences
      Universiti Sains Malaysia
      11800 USM, Penang
      Malaysia
;
    'Hasnah Osman'
;
      Additional correspondence author, e-mail: ohasnah@usm.my.
;
;
      School of Chemical Sciences
      Universiti Sains Malaysia
      11800 USM, Penang
      Malaysia
;
    'Mohamed Ashraf Ali' ?
;
      Institute for Research in Molecular Medicine
      Universiti Sains Malaysia
      11800 USM, Penang
      Malaysia
;
    'Madhukar Hemamalini' ?
;
      X-ray Crystallography Unit
      School of Physics
      Universiti Sains Malaysia
      11800 USM, Penang
      Malaysia
;
    'Hoong-Kun Fun'
;
      Thomson Reuters ResearcherID: A-3561-2009.
;
;
      X-ray Crystallography Unit
      School of Physics
      Universiti Sains Malaysia
      11800 USM, Penang
      Malaysia
;
data_I
_audit_creation_method     SHELXL-97
_chemical_name_systematic
;
2-Hydroxy-16-[(<i>E</i>)-4-hydroxy-3-methoxybenzylidene]-13-(4-hydroxy-
3-methoxyphenyl)-11-methyl-1,11-\
diazapentacyclo[12.3.1.0^2,10^.0^3,8^.0^10,14^]octadeca-3(8),4,6-triene-
9,15-dione
;
_chemical_name_common     ?
_chemical_formula_moiety     'C32 H30 N2 O7'
_chemical_formula_sum     'C32 H30 N2 O7'
_chemical_formula_iupac     'C32 H30 N2 O7'
_chemical_formula_weight     554.58
_chemical_melting_point     ?
_symmetry_cell_setting     Orthorhombic
_symmetry_space_group_name_H-M     'P b c a'
_symmetry_space_group_name_Hall     '-P 2ac 2ab'
loop_
    _symmetry_equiv_pos_as_xyz
    'x, y, z'
    '-x+1/2, -y, z+1/2'
    '-x, y+1/2, -z+1/2'
    'x+1/2, -y+1/2, -z'
    '-x, -y, -z'
    'x-1/2, y, -z-1/2'
    'x, -y-1/2, z-1/2'
    '-x-1/2, y-1/2, z'
_cell_length_a     14.7989(11)
_cell_length_b     15.4918(11)
_cell_length_c     22.9079(17)
_cell_angle_alpha     90.00
_cell_angle_beta     90.00
_cell_angle_gamma     90.00
_cell_volume     5251.9(7)
_cell_formula_units_Z     8
_cell_measurement_reflns_used     9860
_cell_measurement_theta_min     2.25
_cell_measurement_theta_max     32.56
_cell_measurement_temperature     100.00(10)
_exptl_crystal_description     block
_exptl_crystal_colour     yellow
_exptl_crystal_size_max     0.39
_exptl_crystal_size_mid     0.39
_exptl_crystal_size_min     0.31
_exptl_crystal_density_diffrn     1.403
_exptl_crystal_density_meas     ?
_exptl_crystal_density_method     'not measured'
_exptl_crystal_F_000     2336
_exptl_absorpt_coefficient_mu     0.100
_exptl_absorpt_correction_type     multi-scan
_exptl_absorpt_process_details     '(<i>SADABS</i>; Bruker, 2009)'
_exptl_absorpt_correction_T_min     0.9621
_exptl_absorpt_correction_T_max     0.9693
_exptl_special_details
;
The crystal was placed in the cold stream of an Oxford Cryosystems Cobra
open-flow nitrogen cryostat (Cosier & Glazer, 1986) operating at
100.0(1) K.
;
_diffrn_ambient_temperature     100.00(10)
_diffrn_radiation_type     MoK\a
_diffrn_radiation_wavelength     0.71073
_diffrn_radiation_source     'fine-focus sealed tube'
_diffrn_radiation_monochromator     graphite
_diffrn_measurement_device_type
;
Bruker APEXII DUO CCD area-detector diffractometer
;
_diffrn_measurement_method     '\f and \w scans'
_diffrn_detector_area_resol_mean     .
_diffrn_reflns_number     130228
_diffrn_reflns_av_R_equivalents     0.0477
_diffrn_reflns_av_sigmaI/netI     0.0203
_diffrn_reflns_theta_min     1.78
_diffrn_reflns_theta_max     32.74
_diffrn_reflns_theta_full     32.74
_diffrn_measured_fraction_theta_max     0.998
_diffrn_measured_fraction_theta_full     0.998
_diffrn_reflns_limit_h_min     -22
_diffrn_reflns_limit_h_max     19
_diffrn_reflns_limit_k_min     -23
_diffrn_reflns_limit_k_max     23
_diffrn_reflns_limit_l_min     -33
_diffrn_reflns_limit_l_max     34
_diffrn_standards_number     0
_diffrn_standards_interval_count     .
_diffrn_standards_interval_time     .
_diffrn_standards_decay_%     ?
_refine_special_details
;
 Refinement of F^2^ against ALL reflections.  The weighted R-factor wR and
 goodness of fit S are based on F^2^, conventional R-factors R are based
 on F, with F set to zero for negative F^2^. The threshold expression of
 F^2^ > 2\s(F^2^) is used only for calculating R-factors(gt) etc. and is
 not relevant to the choice of reflections for refinement.  R-factors based
 on F^2^ are statistically about twice as large as those based on F, and R-
 factors based on ALL data will be even larger.
;
_reflns_number_total     9672
_reflns_number_gt     7897
_reflns_threshold_expression     I>2\s(I)
_refine_ls_structure_factor_coef     Fsqd
_refine_ls_matrix_type     full
_refine_ls_R_factor_all     0.0670
_refine_ls_R_factor_gt     0.0508
_refine_ls_wR_factor_gt     0.1283
_refine_ls_wR_factor_ref     0.1449
_refine_ls_goodness_of_fit_ref     1.090
_refine_ls_restrained_S_all     1.090
_refine_ls_number_reflns     9672
_refine_ls_number_parameters     385
_refine_ls_number_restraints     0
_refine_ls_hydrogen_treatment     mixed
_refine_ls_weighting_scheme     calc
_refine_ls_weighting_details
         'calc w=1/[\s^2^(Fo^2^)+(0.0657P)^2^+3.1726P] where P=(Fo^2^+2Fc^2^)/3'
_atom_sites_solution_hydrogens     geom
_atom_sites_solution_primary     direct
_atom_sites_solution_secondary     difmap
_refine_ls_shift/su_max     0.001
_refine_ls_shift/su_mean     0.000
_refine_diff_density_max     0.592
_refine_diff_density_min     -0.246
_refine_ls_extinction_method     none
_refine_ls_extinction_coef     ?
loop_
    _atom_type_symbol
    _atom_type_description
    _atom_type_scat_dispersion_real
    _atom_type_scat_dispersion_imag
    _atom_type_scat_source
    'C' 'C' 0.0033 0.0016
                         'International Tables Vol C Tables 4.2.6.8 and 6.1.1.4'
    'H' 'H' 0.0000 0.0000
                         'International Tables Vol C Tables 4.2.6.8 and 6.1.1.4'
    'N' 'N' 0.0061 0.0033
                         'International Tables Vol C Tables 4.2.6.8 and 6.1.1.4'
    'O' 'O' 0.0106 0.0060
                         'International Tables Vol C Tables 4.2.6.8 and 6.1.1.4'
_computing_data_collection     '<i>APEX2</i> (Bruker, 2009)'
_computing_cell_refinement     '<i>SAINT</i> (Bruker, 2009)'
_computing_data_reduction     '<i>SAINT</i> (Bruker, 2009)'
_computing_structure_solution     '<i>SHELXTL</i> (Sheldrick, 2008)'
_computing_structure_refinement     '<i>SHELXTL</i> (Sheldrick, 2008)'
_computing_molecular_graphics     '<i>SHELXTL</i> (Sheldrick, 2008)'
_computing_publication_material
               '<i>SHELXTL</i> (Sheldrick, 2008) and <i>PLATON</i> (Spek, 2009)'
loop_
    _atom_site_type_symbol
    _atom_site_label
    _atom_site_fract_x
    _atom_site_fract_y
    _atom_site_fract_z
    _atom_site_U_iso_or_equiv
    _atom_site_adp_type
    _atom_site_calc_flag
    _atom_site_refinement_flags
    _atom_site_occupancy
    _atom_site_disorder_assembly
    _atom_site_disorder_group
    O O1 0.30327(6) -0.18897(6) 0.41100(4) 0.02184(18) Uani d . 1 . .
    O O2 0.19750(6) 0.13975(5) 0.33372(4) 0.01979(17) Uani d . 1 . .
    O O3 0.16366(7) -0.05592(6) 0.48344(4) 0.02408(19) Uani d . 1 . .
    O O4 -0.17817(6) -0.29718(6) 0.38154(4) 0.02209(18) Uani d . 1 . .
    O O5 -0.21109(7) -0.28735(7) 0.27082(5) 0.0265(2) Uani d . 1 . .
    O O6 0.62083(6) -0.24385(6) 0.41434(5) 0.02473(19) Uani d . 1 . .
    O O7 0.72935(6) -0.13939(6) 0.35393(4) 0.02204(18) Uani d . 1 . .
    N N1 0.22581(7) 0.00074(6) 0.29585(4) 0.01670(18) Uani d . 1 . .
    N N2 0.27389(7) 0.09389(6) 0.43104(4) 0.01600(17) Uani d . 1 . .
    C C1 0.18714(8) -0.08658(7) 0.28648(5) 0.0184(2) Uani d . 1 . .
    H H1A 0.2167 -0.1127 0.2531 0.022 Uiso calc R 1 . .
    H H1B 0.1235 -0.0807 0.2771 0.022 Uiso calc R 1 . .
    C C2 0.19647(8) -0.14690(7) 0.33836(5) 0.0168(2) Uani d . 1 . .
    C C3 0.27292(8) -0.13242(7) 0.37943(5) 0.01594(19) Uani d . 1 . .
    C C4 0.30624(7) -0.03950(7) 0.38134(5) 0.01382(18) Uani d . 1 . .
    C C5 0.31885(8) -0.00938(8) 0.31723(5) 0.0174(2) Uani d . 1 . .
    H H5A 0.3514 0.0449 0.3155 0.021 Uiso calc R 1 . .
    H H5B 0.3513 -0.0523 0.2946 0.021 Uiso calc R 1 . .
    C C6 0.38290(8) -0.02131(7) 0.42424(5) 0.01551(19) Uani d . 1 . .
    H H6A 0.3693 -0.0526 0.4604 0.019 Uiso calc R 1 . .
    C C7 0.37136(8) 0.07523(8) 0.43694(6) 0.0204(2) Uani d . 1 . .
    H H7A 0.3919 0.0886 0.4761 0.025 Uiso calc R 1 . .
    H H7B 0.4060 0.1094 0.4094 0.025 Uiso calc R 1 . .
    C C8 0.22873(7) 0.02205(7) 0.40137(5) 0.01406(18) Uani d . 1 . .
    C C9 0.18191(8) 0.05074(7) 0.34284(5) 0.01539(19) Uani d . 1 . .
    C C10 0.08268(8) 0.03156(7) 0.35136(5) 0.0175(2) Uani d . 1 . .
    C C11 0.01111(9) 0.04857(9) 0.31373(6) 0.0237(2) Uani d . 1 . .
    H H11A 0.0207 0.0761 0.2782 0.028 Uiso calc R 1 . .
    C C12 -0.07522(9) 0.02326(10) 0.33061(7) 0.0294(3) Uani d . 1 . .
    H H12A -0.1239 0.0349 0.3062 0.035 Uiso calc R 1 . .
    C C13 -0.09026(9) -0.01932(10) 0.38355(7) 0.0281(3) Uani d . 1 . .
    H H13A -0.1484 -0.0366 0.3935 0.034 Uiso calc R 1 . .
    C C14 -0.01931(9) -0.03585(8) 0.42110(6) 0.0223(2) Uani d . 1 . .
    H H14A -0.0289 -0.0638 0.4565 0.027 Uiso calc R 1 . .
    C C15 0.06727(8) -0.00943(7) 0.40453(5) 0.0174(2) Uani d . 1 . .
    C C16 0.15262(8) -0.02051(7) 0.43663(5) 0.0167(2) Uani d . 1 . .
    C C17 0.13529(8) -0.20654(7) 0.35528(5) 0.0180(2) Uani d . 1 . .
    H H17A 0.1508 -0.2383 0.3882 0.022 Uiso calc R 1 . .
    C C18 0.04812(8) -0.22830(7) 0.32917(5) 0.0180(2) Uani d . 1 . .
    C C19 0.02938(9) -0.22466(8) 0.26938(6) 0.0216(2) Uani d . 1 . .
    H H19A 0.0746 -0.2094 0.2432 0.026 Uiso calc R 1 . .
    C C20 -0.05737(9) -0.24393(8) 0.24901(6) 0.0228(2) Uani d . 1 . .
    H H20A -0.0695 -0.2408 0.2092 0.027 Uiso calc R 1 . .
    C C21 -0.12563(8) -0.26768(8) 0.28732(5) 0.0197(2) Uani d . 1 . .
    C C22 -0.10679(8) -0.27274(7) 0.34744(5) 0.0173(2) Uani d . 1 . .
    C C23 -0.02099(8) -0.25368(7) 0.36762(5) 0.0173(2) Uani d . 1 . .
    H H23A -0.0088 -0.2577 0.4073 0.021 Uiso calc R 1 . .
    C C24 -0.15933(9) -0.31881(9) 0.44084(6) 0.0241(2) Uani d . 1 . .
    H H24A -0.2137 -0.3384 0.4594 0.036 Uiso calc R 1 . .
    H H24B -0.1369 -0.2688 0.4609 0.036 Uiso calc R 1 . .
    H H24C -0.1147 -0.3638 0.4421 0.036 Uiso calc R 1 . .
    C C25 0.23206(9) 0.12884(9) 0.48352(6) 0.0251(3) Uani d . 1 . .
    H H25A 0.1692 0.1397 0.4762 0.038 Uiso calc R 1 . .
    H H25B 0.2615 0.1818 0.4941 0.038 Uiso calc R 1 . .
    H H25C 0.2379 0.0880 0.5148 0.038 Uiso calc R 1 . .
    C C26 0.47590(7) -0.04947(7) 0.40435(5) 0.01503(19) Uani d . 1 . .
    C C27 0.50398(8) -0.13305(7) 0.41924(5) 0.0173(2) Uani d . 1 . .
    H H27A 0.4659 -0.1684 0.4409 0.021 Uiso calc R 1 . .
    C C28 0.58767(8) -0.16339(7) 0.40201(5) 0.0175(2) Uani d . 1 . .
    C C29 0.64600(8) -0.11047(8) 0.36990(5) 0.0172(2) Uani d . 1 . .
    C C30 0.61868(8) -0.02804(8) 0.35443(5) 0.0192(2) Uani d . 1 . .
    H H30A 0.6569 0.0072 0.3328 0.023 Uiso calc R 1 . .
    C C31 0.53351(8) 0.00208(7) 0.37139(5) 0.0182(2) Uani d . 1 . .
    H H31A 0.5152 0.0572 0.3605 0.022 Uiso calc R 1 . .
    C C32 0.55997(10) -0.30334(9) 0.44075(7) 0.0302(3) Uani d . 1 . .
    H H32A 0.5886 -0.3587 0.4441 0.045 Uiso calc R 1 . .
    H H32B 0.5067 -0.3085 0.4171 0.045 Uiso calc R 1 . .
    H H32C 0.5436 -0.2829 0.4789 0.045 Uiso calc R 1 . .
    H H1O5 -0.2099(15) -0.3091(16) 0.2347(10) 0.044(6) Uiso d . 1 . .
    H H1O7 0.7311(17) -0.1945(17) 0.3626(11) 0.052(7) Uiso d . 1 . .
    H H1O2 0.2281(16) 0.1577(16) 0.3664(11) 0.049(6) Uiso d . 1 . .
loop_
    _atom_site_aniso_label
    _atom_site_aniso_U_11
    _atom_site_aniso_U_22
    _atom_site_aniso_U_33
    _atom_site_aniso_U_12
    _atom_site_aniso_U_13
    _atom_site_aniso_U_23
    O1 0.0183(4) 0.0159(4) 0.0313(5) 0.0002(3) -0.0017(3) 0.0062(3)
    O2 0.0250(4) 0.0128(3) 0.0216(4) -0.0027(3) -0.0060(3) 0.0032(3)
    O3 0.0225(4) 0.0266(4) 0.0231(4) 0.0019(3) 0.0039(3) 0.0080(3)
    O4 0.0167(4) 0.0276(4) 0.0219(4) 0.0001(3) 0.0013(3) 0.0012(3)
    O5 0.0192(4) 0.0359(5) 0.0242(4) -0.0008(4) -0.0032(3) -0.0094(4)
    O6 0.0202(4) 0.0180(4) 0.0360(5) 0.0060(3) 0.0009(4) 0.0064(4)
    O7 0.0148(4) 0.0233(4) 0.0280(4) 0.0034(3) 0.0026(3) 0.0001(3)
    N1 0.0174(4) 0.0166(4) 0.0160(4) -0.0023(3) -0.0005(3) 0.0009(3)
    N2 0.0147(4) 0.0148(4) 0.0185(4) 0.0008(3) -0.0015(3) -0.0027(3)
    C1 0.0207(5) 0.0166(5) 0.0178(5) -0.0025(4) -0.0009(4) -0.0010(4)
    C2 0.0172(5) 0.0135(4) 0.0198(5) 0.0001(4) 0.0010(4) -0.0012(4)
    C3 0.0148(5) 0.0136(4) 0.0194(5) -0.0003(3) 0.0020(4) 0.0006(4)
    C4 0.0131(4) 0.0125(4) 0.0159(4) 0.0000(3) 0.0006(3) 0.0009(3)
    C5 0.0164(5) 0.0189(5) 0.0170(5) -0.0018(4) 0.0014(4) 0.0023(4)
    C6 0.0137(4) 0.0149(4) 0.0179(4) 0.0011(3) -0.0007(4) 0.0003(4)
    C7 0.0152(5) 0.0171(5) 0.0290(6) 0.0006(4) -0.0022(4) -0.0055(4)
    C8 0.0132(4) 0.0128(4) 0.0161(4) 0.0003(3) -0.0005(3) 0.0009(3)
    C9 0.0162(5) 0.0123(4) 0.0177(4) -0.0015(3) -0.0017(4) 0.0021(3)
    C10 0.0158(5) 0.0159(5) 0.0208(5) 0.0000(4) -0.0023(4) -0.0021(4)
    C11 0.0196(5) 0.0277(6) 0.0238(5) 0.0008(4) -0.0056(4) -0.0026(5)
    C12 0.0182(6) 0.0388(7) 0.0310(7) -0.0002(5) -0.0062(5) -0.0086(6)
    C13 0.0165(5) 0.0340(7) 0.0337(7) -0.0048(5) 0.0012(5) -0.0092(5)
    C14 0.0178(5) 0.0221(5) 0.0271(6) -0.0030(4) 0.0045(4) -0.0041(4)
    C15 0.0150(5) 0.0153(4) 0.0221(5) 0.0003(4) 0.0015(4) -0.0018(4)
    C16 0.0157(5) 0.0147(4) 0.0197(5) 0.0008(4) 0.0029(4) 0.0005(4)
    C17 0.0177(5) 0.0129(4) 0.0235(5) -0.0007(4) 0.0000(4) -0.0009(4)
    C18 0.0181(5) 0.0135(4) 0.0224(5) -0.0010(4) -0.0006(4) -0.0011(4)
    C19 0.0229(6) 0.0205(5) 0.0212(5) -0.0046(4) 0.0016(4) -0.0039(4)
    C20 0.0263(6) 0.0234(5) 0.0186(5) -0.0029(5) -0.0009(4) -0.0037(4)
    C21 0.0187(5) 0.0190(5) 0.0215(5) 0.0009(4) -0.0025(4) -0.0052(4)
    C22 0.0160(5) 0.0148(4) 0.0211(5) 0.0016(4) 0.0013(4) -0.0010(4)
    C23 0.0174(5) 0.0144(4) 0.0201(5) 0.0009(4) -0.0011(4) -0.0001(4)
    C24 0.0236(6) 0.0276(6) 0.0209(5) 0.0023(5) 0.0024(4) 0.0006(5)
    C25 0.0214(6) 0.0282(6) 0.0258(6) 0.0013(5) 0.0021(5) -0.0103(5)
    C26 0.0130(4) 0.0142(4) 0.0178(4) 0.0004(3) -0.0005(4) 0.0003(3)
    C27 0.0144(5) 0.0158(4) 0.0217(5) 0.0007(4) -0.0006(4) 0.0034(4)
    C28 0.0160(5) 0.0152(4) 0.0212(5) 0.0024(4) -0.0024(4) 0.0013(4)
    C29 0.0127(4) 0.0189(5) 0.0201(5) 0.0006(4) -0.0007(4) -0.0018(4)
    C30 0.0170(5) 0.0170(5) 0.0235(5) -0.0020(4) 0.0028(4) -0.0002(4)
    C31 0.0172(5) 0.0136(4) 0.0237(5) -0.0002(4) 0.0012(4) 0.0007(4)
    C32 0.0312(7) 0.0188(5) 0.0406(7) 0.0033(5) 0.0011(6) 0.0099(5)
_geom_special_details
;
 All s.u.'s (except the s.u. in the dihedral angle between two l.s. planes)
 are estimated using the full covariance matrix.  The cell s.u.'s are taken
 into account individually in the estimation of s.u.'s in distances, angles
 and torsion angles; correlations between s.u.'s in cell parameters are only
 used when they are defined by crystal symmetry.  An approximate (isotropic)
 treatment of cell s.u.'s is used for estimating s.u.'s involving l.s. planes.
;
loop_
    _geom_bond_atom_site_label_1
    _geom_bond_atom_site_label_2
    _geom_bond_site_symmetry_2
    _geom_bond_distance
    _geom_bond_publ_flag
    O1 C3 . 1.2216(14) ?
    O2 C9 . 1.4137(13) ?
    O2 H1O2 . 0.92(2) ?
    O3 C16 . 1.2154(15) ?
    O4 C22 . 1.3674(15) ?
    O4 C24 . 1.4266(16) ?
    O5 C21 . 1.3547(15) ?
    O5 H1O5 . 0.89(2) ?
    O6 C28 . 1.3690(14) ?
    O6 C32 . 1.4235(17) ?
    O7 C29 . 1.3624(14) ?
    O7 H1O7 . 0.88(3) ?
    N1 C5 . 1.4699(15) ?
    N1 C9 . 1.4768(15) ?
    N1 C1 . 1.4844(15) ?
    N2 C25 . 1.4567(16) ?
    N2 C8 . 1.4653(14) ?
    N2 C7 . 1.4773(15) ?
    C1 C2 . 1.5181(17) ?
    C1 H1A . 0.9700 ?
    C1 H1B . 0.9700 ?
    C2 C17 . 1.3504(16) ?
    C2 C3 . 1.4885(16) ?
    C3 C4 . 1.5222(15) ?
    C4 C6 . 1.5271(16) ?
    C4 C5 . 1.5522(16) ?
    C4 C8 . 1.5606(15) ?
    C5 H5A . 0.9700 ?
    C5 H5B . 0.9700 ?
    C6 C26 . 1.5141(15) ?
    C6 C7 . 1.5331(16) ?
    C6 H6A . 0.9800 ?
    C7 H7A . 0.9700 ?
    C7 H7B . 0.9700 ?
    C8 C16 . 1.5349(16) ?
    C8 C9 . 1.5734(15) ?
    C9 C10 . 1.5109(16) ?
    C10 C11 . 1.3908(17) ?
    C10 C15 . 1.3924(17) ?
    C11 C12 . 1.391(2) ?
    C11 H11A . 0.9300 ?
    C12 C13 . 1.398(2) ?
    C12 H12A . 0.9300 ?
    C13 C14 . 1.381(2) ?
    C13 H13A . 0.9300 ?
    C14 C15 . 1.3975(17) ?
    C14 H14A . 0.9300 ?
    C15 C16 . 1.4717(17) ?
    C17 C18 . 1.4613(16) ?
    C17 H17A . 0.9300 ?
    C18 C19 . 1.3987(17) ?
    C18 C23 . 1.4059(17) ?
    C19 C20 . 1.3982(18) ?
    C19 H19A . 0.9300 ?
    C20 C21 . 1.3879(18) ?
    C20 H20A . 0.9300 ?
    C21 C22 . 1.4072(17) ?
    C22 C23 . 1.3831(16) ?
    C23 H23A . 0.9300 ?
    C24 H24A . 0.9600 ?
    C24 H24B . 0.9600 ?
    C24 H24C . 0.9600 ?
    C25 H25A . 0.9600 ?
    C25 H25B . 0.9600 ?
    C25 H25C . 0.9600 ?
    C26 C31 . 1.3909(16) ?
    C26 C27 . 1.4020(15) ?
    C27 C28 . 1.3822(16) ?
    C27 H27A . 0.9300 ?
    C28 C29 . 1.3995(17) ?
    C29 C30 . 1.3854(17) ?
    C30 C31 . 1.3992(16) ?
    C30 H30A . 0.9300 ?
    C31 H31A . 0.9300 ?
    C32 H32A . 0.9600 ?
    C32 H32B . 0.9600 ?
    C32 H32C . 0.9600 ?
loop_
    _geom_angle_atom_site_label_1
    _geom_angle_atom_site_label_2
    _geom_angle_atom_site_label_3
    _geom_angle_site_symmetry_1
    _geom_angle_site_symmetry_3
    _geom_angle
    _geom_angle_publ_flag
    C9 O2 H1O2 . . 104.8(15) ?
    C22 O4 C24 . . 117.27(10) ?
    C21 O5 H1O5 . . 109.0(14) ?
    C28 O6 C32 . . 116.76(10) ?
    C29 O7 H1O7 . . 106.6(16) ?
    C5 N1 C9 . . 103.00(9) ?
    C5 N1 C1 . . 108.19(9) ?
    C9 N1 C1 . . 114.44(9) ?
    C25 N2 C8 . . 118.12(10) ?
    C25 N2 C7 . . 114.33(10) ?
    C8 N2 C7 . . 109.82(9) ?
    N1 C1 C2 . . 114.38(9) ?
    N1 C1 H1A . . 108.7 ?
    C2 C1 H1A . . 108.7 ?
    N1 C1 H1B . . 108.7 ?
    C2 C1 H1B . . 108.7 ?
    H1A C1 H1B . . 107.6 ?
    C17 C2 C3 . . 115.55(10) ?
    C17 C2 C1 . . 125.79(11) ?
    C3 C2 C1 . . 118.11(10) ?
    O1 C3 C2 . . 123.06(10) ?
    O1 C3 C4 . . 122.82(10) ?
    C2 C3 C4 . . 114.01(9) ?
    C3 C4 C6 . . 115.70(9) ?
    C3 C4 C5 . . 107.22(9) ?
    C6 C4 C5 . . 117.65(9) ?
    C3 C4 C8 . . 110.37(9) ?
    C6 C4 C8 . . 104.12(9) ?
    C5 C4 C8 . . 100.54(9) ?
    N1 C5 C4 . . 103.58(9) ?
    N1 C5 H5A . . 111.0 ?
    C4 C5 H5A . . 111.0 ?
    N1 C5 H5B . . 111.0 ?
    C4 C5 H5B . . 111.0 ?
    H5A C5 H5B . . 109.0 ?
    C26 C6 C4 . . 115.37(9) ?
    C26 C6 C7 . . 116.08(9) ?
    C4 C6 C7 . . 102.67(9) ?
    C26 C6 H6A . . 107.4 ?
    C4 C6 H6A . . 107.4 ?
    C7 C6 H6A . . 107.4 ?
    N2 C7 C6 . . 106.40(9) ?
    N2 C7 H7A . . 110.4 ?
    C6 C7 H7A . . 110.4 ?
    N2 C7 H7B . . 110.4 ?
    C6 C7 H7B . . 110.4 ?
    H7A C7 H7B . . 108.6 ?
    N2 C8 C16 . . 114.64(9) ?
    N2 C8 C4 . . 105.38(9) ?
    C16 C8 C4 . . 115.57(9) ?
    N2 C8 C9 . . 112.43(9) ?
    C16 C8 C9 . . 104.28(9) ?
    C4 C8 C9 . . 104.23(9) ?
    O2 C9 N1 . . 109.40(9) ?
    O2 C9 C10 . . 111.68(9) ?
    N1 C9 C10 . . 114.75(9) ?
    O2 C9 C8 . . 109.24(9) ?
    N1 C9 C8 . . 106.22(9) ?
    C10 C9 C8 . . 105.21(9) ?
    C11 C10 C15 . . 120.26(11) ?
    C11 C10 C9 . . 128.52(11) ?
    C15 C10 C9 . . 111.22(10) ?
    C10 C11 C12 . . 118.26(13) ?
    C10 C11 H11A . . 120.9 ?
    C12 C11 H11A . . 120.9 ?
    C11 C12 C13 . . 121.34(13) ?
    C11 C12 H12A . . 119.3 ?
    C13 C12 H12A . . 119.3 ?
    C14 C13 C12 . . 120.43(13) ?
    C14 C13 H13A . . 119.8 ?
    C12 C13 H13A . . 119.8 ?
    C13 C14 C15 . . 118.26(13) ?
    C13 C14 H14A . . 120.9 ?
    C15 C14 H14A . . 120.9 ?
    C10 C15 C14 . . 121.42(11) ?
    C10 C15 C16 . . 110.47(10) ?
    C14 C15 C16 . . 128.10(11) ?
    O3 C16 C15 . . 127.50(11) ?
    O3 C16 C8 . . 124.03(11) ?
    C15 C16 C8 . . 108.47(9) ?
    C2 C17 C18 . . 129.21(11) ?
    C2 C17 H17A . . 115.4 ?
    C18 C17 H17A . . 115.4 ?
    C19 C18 C23 . . 118.72(11) ?
    C19 C18 C17 . . 124.51(11) ?
    C23 C18 C17 . . 116.77(11) ?
    C20 C19 C18 . . 120.02(12) ?
    C20 C19 H19A . . 120.0 ?
    C18 C19 H19A . . 120.0 ?
    C21 C20 C19 . . 120.93(12) ?
    C21 C20 H20A . . 119.5 ?
    C19 C20 H20A . . 119.5 ?
    O5 C21 C20 . . 124.24(11) ?
    O5 C21 C22 . . 116.47(11) ?
    C20 C21 C22 . . 119.29(11) ?
    O4 C22 C23 . . 125.26(11) ?
    O4 C22 C21 . . 114.93(11) ?
    C23 C22 C21 . . 119.82(11) ?
    C22 C23 C18 . . 121.21(11) ?
    C22 C23 H23A . . 119.4 ?
    C18 C23 H23A . . 119.4 ?
    O4 C24 H24A . . 109.5 ?
    O4 C24 H24B . . 109.5 ?
    H24A C24 H24B . . 109.5 ?
    O4 C24 H24C . . 109.5 ?
    H24A C24 H24C . . 109.5 ?
    H24B C24 H24C . . 109.5 ?
    N2 C25 H25A . . 109.5 ?
    N2 C25 H25B . . 109.5 ?
    H25A C25 H25B . . 109.5 ?
    N2 C25 H25C . . 109.5 ?
    H25A C25 H25C . . 109.5 ?
    H25B C25 H25C . . 109.5 ?
    C31 C26 C27 . . 118.73(10) ?
    C31 C26 C6 . . 123.71(10) ?
    C27 C26 C6 . . 117.54(10) ?
    C28 C27 C26 . . 120.67(11) ?
    C28 C27 H27A . . 119.7 ?
    C26 C27 H27A . . 119.7 ?
    O6 C28 C27 . . 124.88(11) ?
    O6 C28 C29 . . 114.88(10) ?
    C27 C28 C29 . . 120.23(10) ?
    O7 C29 C30 . . 119.90(11) ?
    O7 C29 C28 . . 120.46(10) ?
    C30 C29 C28 . . 119.64(11) ?
    C29 C30 C31 . . 119.95(11) ?
    C29 C30 H30A . . 120.0 ?
    C31 C30 H30A . . 120.0 ?
    C26 C31 C30 . . 120.76(11) ?
    C26 C31 H31A . . 119.6 ?
    C30 C31 H31A . . 119.6 ?
    O6 C32 H32A . . 109.5 ?
    O6 C32 H32B . . 109.5 ?
    H32A C32 H32B . . 109.5 ?
    O6 C32 H32C . . 109.5 ?
    H32A C32 H32C . . 109.5 ?
    H32B C32 H32C . . 109.5 ?
loop_
    _geom_torsion_atom_site_label_1
    _geom_torsion_atom_site_label_2
    _geom_torsion_atom_site_label_3
    _geom_torsion_atom_site_label_4
    _geom_torsion_site_symmetry_1
    _geom_torsion_site_symmetry_2
    _geom_torsion_site_symmetry_3
    _geom_torsion_site_symmetry_4
    _geom_torsion
    _geom_torsion_publ_flag
    C5 N1 C1 C2 . . . . 51.33(13) ?
    C9 N1 C1 C2 . . . . -62.84(13) ?
    N1 C1 C2 C17 . . . . 144.18(12) ?
    N1 C1 C2 C3 . . . . -26.93(15) ?
    C17 C2 C3 O1 . . . . 30.82(17) ?
    C1 C2 C3 O1 . . . . -157.16(11) ?
    C17 C2 C3 C4 . . . . -145.65(10) ?
    C1 C2 C3 C4 . . . . 26.36(14) ?
    O1 C3 C4 C6 . . . . 1.84(16) ?
    C2 C3 C4 C6 . . . . 178.33(9) ?
    O1 C3 C4 C5 . . . . 135.34(12) ?
    C2 C3 C4 C5 . . . . -48.17(12) ?
    O1 C3 C4 C8 . . . . -116.04(12) ?
    C2 C3 C4 C8 . . . . 60.45(12) ?
    C9 N1 C5 C4 . . . . 47.67(10) ?
    C1 N1 C5 C4 . . . . -73.85(11) ?
    C3 C4 C5 N1 . . . . 72.33(11) ?
    C6 C4 C5 N1 . . . . -155.22(9) ?
    C8 C4 C5 N1 . . . . -43.03(10) ?
    C3 C4 C6 C26 . . . . 77.77(12) ?
    C5 C4 C6 C26 . . . . -50.77(13) ?
    C8 C4 C6 C26 . . . . -160.93(9) ?
    C3 C4 C6 C7 . . . . -154.99(10) ?
    C5 C4 C6 C7 . . . . 76.47(12) ?
    C8 C4 C6 C7 . . . . -33.69(11) ?
    C25 N2 C7 C6 . . . . 121.00(11) ?
    C8 N2 C7 C6 . . . . -14.46(13) ?
    C26 C6 C7 N2 . . . . 156.85(10) ?
    C4 C6 C7 N2 . . . . 30.06(12) ?
    C25 N2 C8 C16 . . . . -12.37(14) ?
    C7 N2 C8 C16 . . . . 121.19(10) ?
    C25 N2 C8 C4 . . . . -140.60(10) ?
    C7 N2 C8 C4 . . . . -7.03(12) ?
    C25 N2 C8 C9 . . . . 106.50(12) ?
    C7 N2 C8 C9 . . . . -119.94(10) ?
    C3 C4 C8 N2 . . . . 150.54(9) ?
    C6 C4 C8 N2 . . . . 25.76(11) ?
    C5 C4 C8 N2 . . . . -96.49(9) ?
    C3 C4 C8 C16 . . . . 22.88(13) ?
    C6 C4 C8 C16 . . . . -101.90(10) ?
    C5 C4 C8 C16 . . . . 135.85(10) ?
    C3 C4 C8 C9 . . . . -90.91(10) ?
    C6 C4 C8 C9 . . . . 144.31(8) ?
    C5 C4 C8 C9 . . . . 22.07(10) ?
    C5 N1 C9 O2 . . . . 85.36(10) ?
    C1 N1 C9 O2 . . . . -157.46(9) ?
    C5 N1 C9 C10 . . . . -148.22(9) ?
    C1 N1 C9 C10 . . . . -31.04(13) ?
    C5 N1 C9 C8 . . . . -32.44(10) ?
    C1 N1 C9 C8 . . . . 84.75(11) ?
    N2 C8 C9 O2 . . . . 1.02(13) ?
    C16 C8 C9 O2 . . . . 125.80(10) ?
    C4 C8 C9 O2 . . . . -112.59(10) ?
    N2 C8 C9 N1 . . . . 118.92(10) ?
    C16 C8 C9 N1 . . . . -116.30(9) ?
    C4 C8 C9 N1 . . . . 5.30(11) ?
    N2 C8 C9 C10 . . . . -119.01(10) ?
    C16 C8 C9 C10 . . . . 5.77(11) ?
    C4 C8 C9 C10 . . . . 127.37(9) ?
    O2 C9 C10 C11 . . . . 58.29(16) ?
    N1 C9 C10 C11 . . . . -66.94(16) ?
    C8 C9 C10 C11 . . . . 176.69(12) ?
    O2 C9 C10 C15 . . . . -122.63(10) ?
    N1 C9 C10 C15 . . . . 112.13(11) ?
    C8 C9 C10 C15 . . . . -4.23(12) ?
    C15 C10 C11 C12 . . . . -0.28(19) ?
    C9 C10 C11 C12 . . . . 178.73(12) ?
    C10 C11 C12 C13 . . . . -0.9(2) ?
    C11 C12 C13 C14 . . . . 1.3(2) ?
    C12 C13 C14 C15 . . . . -0.4(2) ?
    C11 C10 C15 C14 . . . . 1.15(18) ?
    C9 C10 C15 C14 . . . . -178.02(11) ?
    C11 C10 C15 C16 . . . . 179.93(11) ?
    C9 C10 C15 C16 . . . . 0.77(13) ?
    C13 C14 C15 C10 . . . . -0.79(18) ?
    C13 C14 C15 C16 . . . . -179.35(12) ?
    C10 C15 C16 O3 . . . . -177.64(12) ?
    C14 C15 C16 O3 . . . . 1.0(2) ?
    C10 C15 C16 C8 . . . . 3.18(13) ?
    C14 C15 C16 C8 . . . . -178.14(11) ?
    N2 C8 C16 O3 . . . . -61.39(15) ?
    C4 C8 C16 O3 . . . . 61.50(15) ?
    C9 C8 C16 O3 . . . . 175.26(11) ?
    N2 C8 C16 C15 . . . . 117.83(10) ?
    C4 C8 C16 C15 . . . . -119.28(10) ?
    C9 C8 C16 C15 . . . . -5.52(11) ?
    C3 C2 C17 C18 . . . . 171.74(11) ?
    C1 C2 C17 C18 . . . . 0.4(2) ?
    C2 C17 C18 C19 . . . . 33.3(2) ?
    C2 C17 C18 C23 . . . . -146.11(13) ?
    C23 C18 C19 C20 . . . . 1.62(18) ?
    C17 C18 C19 C20 . . . . -177.73(11) ?
    C18 C19 C20 C21 . . . . -0.68(19) ?
    C19 C20 C21 O5 . . . . -179.90(12) ?
    C19 C20 C21 C22 . . . . -0.30(19) ?
    C24 O4 C22 C23 . . . . -11.19(17) ?
    C24 O4 C22 C21 . . . . 168.71(11) ?
    O5 C21 C22 O4 . . . . 0.03(16) ?
    C20 C21 C22 O4 . . . . -179.60(11) ?
    O5 C21 C22 C23 . . . . 179.94(11) ?
    C20 C21 C22 C23 . . . . 0.30(17) ?
    O4 C22 C23 C18 . . . . -179.43(11) ?
    C21 C22 C23 C18 . . . . 0.67(17) ?
    C19 C18 C23 C22 . . . . -1.63(17) ?
    C17 C18 C23 C22 . . . . 177.77(10) ?
    C4 C6 C26 C31 . . . . 88.03(13) ?
    C7 C6 C26 C31 . . . . -32.12(16) ?
    C4 C6 C26 C27 . . . . -90.59(12) ?
    C7 C6 C26 C27 . . . . 149.25(11) ?
    C31 C26 C27 C28 . . . . 0.63(17) ?
    C6 C26 C27 C28 . . . . 179.32(11) ?
    C32 O6 C28 C27 . . . . 7.83(19) ?
    C32 O6 C28 C29 . . . . -172.71(12) ?
    C26 C27 C28 O6 . . . . -179.88(11) ?
    C26 C27 C28 C29 . . . . 0.70(18) ?
    O6 C28 C29 O7 . . . . -0.94(16) ?
    C27 C28 C29 O7 . . . . 178.54(11) ?
    O6 C28 C29 C30 . . . . 179.21(11) ?
    C27 C28 C29 C30 . . . . -1.31(18) ?
    O7 C29 C30 C31 . . . . -179.27(11) ?
    C28 C29 C30 C31 . . . . 0.59(18) ?
    C27 C26 C31 C30 . . . . -1.36(18) ?
    C6 C26 C31 C30 . . . . -179.97(11) ?
    C29 C30 C31 C26 . . . . 0.76(18) ?
loop_
    _geom_hbond_atom_site_label_D
    _geom_hbond_atom_site_label_H
    _geom_hbond_atom_site_label_A
    _geom_hbond_site_symmetry_A
    _geom_hbond_distance_DH
    _geom_hbond_distance_HA
    _geom_hbond_distance_DA
    _geom_hbond_angle_DHA
    _geom_hbond_publ_flag
    O5 H1O5 O2 3_545 0.89(2) 1.77(2) 2.6554(14) 173(2) yes
    O7 H1O7 O4 1_655 0.88(3) 2.13(3) 2.8720(13) 143(2) yes
    O2 H1O2 N2 . 0.92(3) 1.91(2) 2.5987(13) 131(2) yes
    C1 H1A O7 6_556 0.9700 2.4900 3.3771(16) 151.00 yes
    C13 H13A O7 1_455 0.9300 2.5700 3.3237(17) 138.00 yes
    C27 H27A O1 . 0.9300 2.5200 3.0998(15) 121.00 yes
    C32 H32A O3 4_546 0.9600 2.4000 3.1819(17) 138.90 yes
