# Supplementary material for: 2-Hydr­oxy-16-[(E)-4-hydr­oxy-3-methoxy­benzyl­idene]-13-(4-hydr­oxy-3-methoxy­phen­yl)-11-methyl-1,11-diaza­penta­cyclo­[12.3.1.02,10.03,8.010,14]octa­deca-3(8),4,6-triene-9,15-dione
Source: Acta Crystallogr Sect E Struct Rep Online. 2010 May 15;66(Pt 6):o1370–1. doi: 10.1107/S1600536810017216 (PMC2979481; doi:10.1107/S1600536810017216)
Supplement: Supplementary file 2 [file e-66-o1370-Isup2.hkl]

#
# h,k,l, Fc-squared, Fo-squared, sigma(Fo-squared) and status flag
#
data_I
_shelx_title ' mo_vdbnhsar_0m in Pbca (100K)'
_shelx_refln_list_code          4
_shelx_F_calc_maximum      539.72
_exptl_crystal_F_000      2336.00
_reflns_d_resolution_high  0.6572
 
loop_
 _symmetry_equiv_pos_as_xyz
 'x, y, z'
 '-x+1/2, -y, z+1/2'
 '-x, y+1/2, -z+1/2'
 'x+1/2, -y+1/2, -z'
 '-x, -y, -z'
 'x-1/2, y, -z-1/2'
 'x, -y-1/2, z-1/2'
 '-x-1/2, y-1/2, z'
 
_cell_length_a    14.7989
_cell_length_b    15.4918
_cell_length_c    22.9079
_cell_angle_alpha  90.000
_cell_angle_beta   90.000
_cell_angle_gamma  90.000
 
_shelx_F_squared_multiplier     1.000
 
loop_
 _refln_index_h
 _refln_index_k
 _refln_index_l
 _refln_F_squared_calc
 _refln_F_squared_meas
 _refln_F_squared_sigma
 _refln_observed_status
   2   0   0    30737.43    31238.08    380.97 o
   4   0   0     1071.75     1300.35     20.06 o
   6   0   0     6806.28     6426.87     84.60 o
   8   0   0      114.13       40.24      5.65 o
  10   0   0     4866.22     5486.57     78.08 o
  12   0   0     2189.14     2308.51     53.76 o
  14   0   0      187.32      167.26     12.92 o
  16   0   0      121.55      155.20     20.04 o
  18   0   0       20.45       18.56     15.05 o
  20   0   0     3441.82     3391.66     92.78 o
   2   1   0      207.09      173.86      2.99 o
   4   1   0    32306.17    33036.98    286.45 o
   6   1   0    16722.96    19022.10    193.87 o
   8   1   0     1042.67     1162.58     16.20 o
  10   1   0      560.29      640.40     10.01 o
  12   1   0     4477.35     4478.99     48.08 o
  14   1   0       27.87       25.83      5.91 o
  16   1   0        7.23       13.67      7.15 o
  18   1   0       16.53       33.05     11.16 o
  20   1   0      582.60      681.82     29.72 o
   2   2   0     1086.32      812.86     19.60 o
   4   2   0       18.54       69.33      2.96 o
   6   2   0      107.81      135.87      4.47 o
   8   2   0      284.89      221.42      6.10 o
  10   2   0        5.23       -2.84      2.84 o
  12   2   0     7411.41     7041.56     78.26 o
  14   2   0       45.75       56.05      9.10 o
  16   2   0      459.04      444.65     17.36 o
  18   2   0      187.44      254.71     18.34 o
  20   2   0     1605.62     1654.20     60.49 o
  22   2   0       28.50       47.04     21.44 o
   2   3   0    16446.35    18206.33    183.30 o
   4   3   0    22653.94    23180.24    284.24 o
   6   3   0     2164.49     2844.70     26.17 o
   8   3   0      715.67      894.47     10.80 o
  10   3   0      793.92      735.78     19.47 o
  12   3   0     1322.82     1278.60     17.49 o
  14   3   0       13.07        3.08      6.54 o
  16   3   0       14.85       13.67      7.52 o
  18   3   0       77.29       59.03     10.40 o
  20   3   0      426.20      503.16     36.96 o
  22   3   0        2.00      -17.41     17.41 o
   0   4   0   168724.88   181785.48   3138.20 o
   2   4   0    86727.27    95646.77    954.33 o
   4   4   0    25791.24    28747.55    292.34 o
   6   4   0        1.90        7.62      1.91 o
   8   4   0      127.94      208.48      5.34 o
  10   4   0      428.99      338.41      7.44 o
  12   4   0     1560.40     1446.11     19.49 o
  14   4   0     1860.90     1662.31     29.36 o
  16   4   0       95.62       59.55      9.19 o
  18   4   0        0.00       13.52     11.32 o
  20   4   0     1723.75     1990.67     68.28 o
  22   4   0     1093.70     1208.80     55.81 o
   2   5   0      128.67      279.09      6.40 o
   4   5   0     9360.83     9811.17     90.28 o
   6   5   0     8440.98     9680.20    102.04 o
   8   5   0     1192.70     1347.17     16.92 o
  10   5   0      414.45      324.99     11.90 o
  12   5   0     5039.68     5076.49     49.18 o
  14   5   0     2029.52     1991.15     28.75 o
  16   5   0     1507.06     1450.32     29.18 o
  18   5   0      515.05      491.86     25.13 o
  20   5   0       53.91       72.33     15.35 o
   0   6   0     8499.12     9049.59    161.64 o
   2   6   0    12989.67    14192.22    147.96 o
   4   6   0     3129.64     3341.39     30.39 o
   6   6   0     3966.22     4424.11     45.20 o
   8   6   0     7924.37     8944.32     87.01 o
  10   6   0     1299.13     1242.19     17.37 o
  12   6   0     2645.91     2664.29     30.32 o
  14   6   0      492.99      544.60     13.23 o
  16   6   0      542.70      590.54     45.10 o
  18   6   0      112.16      110.91     16.01 o
  20   6   0       10.30       12.22     13.61 o
   2   7   0     8522.82     9340.99     86.33 o
   4   7   0    14456.67    15642.18    141.34 o
   6   7   0     5045.94     5605.14     50.06 o
   8   7   0       26.24       13.68      6.04 o
  10   7   0      884.51      825.88     14.24 o
  12   7   0     4157.00     3993.29     41.44 o
  14   7   0       83.99       58.51     10.77 o
  16   7   0       97.14      139.75     24.81 o
  18   7   0      158.67      181.40     18.28 o
  20   7   0      619.80      631.39     31.27 o
   0   8   0    16650.66    21094.17    218.75 o
   2   8   0      120.13      131.34      4.68 o
   4   8   0     3079.01     3447.72     32.16 o
   6   8   0    15583.67    16920.11    155.03 o
   8   8   0     4896.79     4848.61     59.90 o
  10   8   0      140.49      111.17      8.01 o
  12   8   0     1135.02      969.51     17.23 o
  14   8   0      238.45      229.81     11.47 o
  16   8   0      170.14      172.83     13.20 o
  18   8   0      876.28      891.75     32.41 o
  20   8   0      173.57      130.06     18.39 o
   2   9   0     1866.25     2124.76     19.97 o
   4   9   0     1533.55     1245.90     20.56 o
   6   9   0     1988.86     1920.02     22.37 o
   8   9   0      359.35      336.12      9.80 o
  10   9   0     2128.34     1888.26     24.41 o
  12   9   0       44.14       29.10      6.56 o
  14   9   0      305.61      362.10     14.33 o
  16   9   0       15.56       -7.66      7.66 o
  18   9   0     1043.67     1095.70     43.44 o
  20   9   0      539.72      529.07     42.74 o
   0  10   0     2003.03     2238.90     30.00 o
   2  10   0     5055.99     5412.33     44.15 o
   4  10   0      354.27      343.09      7.10 o
   6  10   0     1220.90     1225.97     16.54 o
   8  10   0     1673.37     1647.00     21.68 o
  10  10   0     2115.51     1951.90     32.54 o
  12  10   0      100.52       65.66      7.49 o
  14  10   0      359.79      378.76     14.90 o
  16  10   0      166.79      161.15     11.94 o
  18  10   0       86.35       44.65     14.88 o
  20  10   0        1.94       18.38     19.25 o
   2  11   0     1758.21     1809.35     18.69 o
   4  11   0     6447.54     6476.36     64.42 o
   6  11   0      259.32      259.81      8.40 o
   8  11   0     6340.69     6036.76     57.49 o
  10  11   0        3.57       -4.07      6.16 o
  12  11   0     2091.33     1888.52     30.16 o
  14  11   0       65.70       61.87      9.65 o
  16  11   0      716.19      806.84     21.49 o
  18  11   0       18.49       26.74     14.21 o
   0  12   0     3003.19     3150.54     40.94 o
   2  12   0      976.13     1054.80     13.36 o
   4  12   0     1429.08     1284.41     17.55 o
   6  12   0     2381.99     2227.02     23.16 o
   8  12   0       15.22       12.00      5.92 o
  10  12   0      580.17      497.22     16.48 o
  12  12   0      258.81      222.49     12.21 o
  14  12   0      327.98      279.86     14.01 o
  16  12   0       28.05       13.71     15.03 o
  18  12   0       52.41       15.92     17.85 o
   2  13   0      427.17      345.94      9.45 o
   4  13   0     1614.35     1454.66     24.98 o
   6  13   0      181.98      108.81      8.20 o
   8  13   0     1307.06     1141.51     24.06 o
  10  13   0        2.41       -6.28      6.28 o
  12  13   0       14.97       11.75      7.12 o
  14  13   0       85.59       35.02     10.86 o
  16  13   0       20.53       31.20      9.25 o
  18  13   0       29.07       26.44     16.85 o
   0  14   0      388.74      351.96     14.28 o
   2  14   0     3141.36     3116.33     33.28 o
   4  14   0     1935.61     1832.50     23.29 o
   6  14   0       34.46       71.88      8.88 o
   8  14   0      207.29      152.42     11.19 o
  10  14   0        1.77        7.33      6.80 o
  12  14   0      535.24      570.72     18.20 o
  14  14   0        0.05       -7.61      7.61 o
  16  14   0        4.46        4.80      8.99 o
  18  14   0      165.49      117.68     27.91 o
   2  15   0      805.96      900.70     15.43 o
   4  15   0       11.37       33.74      6.89 o
   6  15   0     3746.37     3620.71     52.33 o
   8  15   0     1301.63     1276.79     24.53 o
  10  15   0        9.35        8.20      7.37 o
  12  15   0      124.61      118.28     10.82 o
  14  15   0        2.89       -5.87      8.27 o
  16  15   0      921.74     1046.75     41.88 o
   0  16   0       59.32       24.11      8.47 o
   2  16   0        0.01       -4.04      5.41 o
   4  16   0     1066.62     1146.25     21.55 o
   6  16   0      994.33      988.12     24.05 o
   8  16   0        3.23       -2.99      7.05 o
  10  16   0      796.52      774.66     30.80 o
  12  16   0       46.21       47.61      9.21 o
  14  16   0        0.11        4.70      8.94 o
  16  16   0       62.97       77.89     13.12 o
   2  17   0        3.94       -6.63      6.63 o
   4  17   0      342.99      367.29     14.13 o
   6  17   0     1234.43     1280.48     30.31 o
   8  17   0      192.60      226.16     12.83 o
  10  17   0       11.59       14.06      8.36 o
  12  17   0       90.29       68.39     10.37 o
  14  17   0      363.59      359.64     17.67 o
   0  18   0     2889.65     2905.15     84.52 o
   2  18   0     1304.27     1299.46     29.44 o
   4  18   0       10.37       10.25      7.03 o
   6  18   0      278.43      251.96     13.41 o
   8  18   0       30.63       28.11      9.03 o
  10  18   0      837.23      974.61     23.80 o
  12  18   0      119.01      121.79     12.38 o
  14  18   0      328.35      276.91     18.28 o
   2  19   0       15.07       38.77      9.45 o
   4  19   0      428.61      393.10     21.77 o
   6  19   0     1008.25      945.51     33.91 o
   8  19   0     1851.92     1891.20     60.18 o
  10  19   0      598.26      627.89     33.56 o
  12  19   0      155.39      177.75     14.11 o
   0  20   0      193.52      190.65     26.06 o
   2  20   0       77.82       44.05     14.64 o
   4  20   0     1179.36     1211.17     56.53 o
   6  20   0     1359.47     1430.80     54.99 o
   8  20   0     1410.89     1488.42     30.32 o
  10  20   0       53.78       62.79     13.24 o
   2  21   0      745.20      728.19     32.44 o
   4  21   0       59.30       88.19     17.26 o
   6  21   0      544.93      584.79     24.00 o
   8  21   0      537.80      562.17     28.11 o
  10  21   0       14.73        5.45     10.64 o
   0  22   0      996.93     1097.00     54.96 o
   2  22   0      251.64      285.98     19.54 o
   4  22   0     3821.51     3810.03     79.44 o
   6  22   0      288.66      292.20     25.84 o
   8  22   0      357.46      393.20     21.44 o
   2  23   0      661.98      793.09     37.77 o
   4  23   0      300.68      317.06     26.45 o
   1   1   1       20.44       48.69     13.54 o
   2   1   1    18565.56    20384.28    203.67 o
   3   1   1      619.99      605.10      5.63 o
   4   1   1     9364.40     9624.88     60.63 o
   5   1   1        0.36       -0.66      1.32 o
   6   1   1     5933.77     6580.95     49.84 o
   7   1   1     2906.04     3360.14     22.88 o
   8   1   1      179.10      262.94      5.00 o
   9   1   1     6817.36     7585.78     43.80 o
  10   1   1      965.50     1106.79     11.07 o
  11   1   1     1245.13     1304.91     14.88 o
  12   1   1      318.61      288.40      6.81 o
  13   1   1     3940.38     3840.50     34.27 o
  14   1   1      143.43      108.31      7.84 o
  15   1   1       24.76       24.86      5.57 o
  16   1   1       19.12        6.19      5.13 o
  17   1   1      121.69      180.43      9.67 o
  18   1   1        5.22       -6.87      6.87 o
  19   1   1       36.42       39.97     15.47 o
  20   1   1       16.74        9.20     14.24 o
  21   1   1        1.32       -2.89     12.42 o
  22   1   1       42.61       69.39     22.40 o
   0   2   1    11001.79    11669.34    143.90 o
   1   2   1      623.02      589.34      6.53 o
   2   2   1      268.11      233.68      4.07 o
   3   2   1     3316.56     3294.39     27.10 o
   4   2   1      234.82      235.81      3.36 o
   5   2   1     7895.31     8443.27     62.14 o
   6   2   1        1.95       13.39      1.59 o
   7   2   1    15599.08    16444.63     89.40 o
   8   2   1      673.83      716.90      9.40 o
   9   2   1     1350.08     1511.80     12.38 o
  10   2   1      243.37      254.77      5.26 o
  11   2   1       56.61       45.71      3.28 o
  12   2   1       32.77       15.18      3.39 o
  13   2   1        1.39        1.33      3.69 o
  14   2   1        6.73        2.80      4.42 o
  15   2   1      710.59      577.81     12.44 o
  16   2   1       13.63       22.49      5.51 o
  17   2   1       14.71       23.73      5.95 o
  18   2   1      213.61      203.00     11.71 o
  19   2   1       55.91       60.38     10.94 o
  20   2   1       60.48       57.19     11.46 o
  21   2   1      490.88      476.04     26.30 o
  22   2   1       87.44      117.05     17.92 o
   1   3   1    16597.91    17707.64    116.17 o
   2   3   1    28883.18    30121.68    232.87 o
   3   3   1     8321.36     7900.21     68.32 o
   4   3   1     9293.96     9903.13     80.57 o
   5   3   1     2003.70     2094.76     16.41 o
   6   3   1      309.18      287.52      5.43 o
   7   3   1     1106.87     1676.14     13.05 o
   8   3   1       83.97       62.16      2.43 o
   9   3   1       25.11       33.38      3.02 o
  10   3   1      230.79      264.45      5.13 o
  11   3   1     1264.30     1132.25     10.44 o
  12   3   1     2172.85     2057.38     16.36 o
  13   3   1    10692.65    10308.14     76.08 o
  14   3   1      361.86      315.20      9.73 o
  15   3   1      672.33      700.24     13.47 o
  16   3   1      593.65      569.26     13.07 o
  17   3   1       47.93       47.99      6.60 o
  18   3   1       27.42       19.02      6.85 o
  19   3   1       24.94       37.21     10.39 o
  20   3   1      166.60      215.28     19.72 o
  21   3   1       28.41       42.61     14.35 o
  22   3   1       15.47        6.93     14.35 o
   0   4   1      111.97       80.32      3.67 o
   1   4   1    17080.97    18220.16    129.46 o
   2   4   1     6542.55     7055.45     47.58 o
   3   4   1      350.27      307.64      4.88 o
   4   4   1     3235.35     3372.50     41.93 o
   5   4   1      190.16      238.50      4.41 o
   6   4   1     2934.85     3063.72     19.89 o
   7   4   1      185.24      127.75      2.96 o
   8   4   1      443.38      416.10      5.03 o
   9   4   1        0.00        0.43      1.82 o
  10   4   1      282.29      332.85      6.99 o
  11   4   1      577.35      582.56     10.92 o
  12   4   1      235.22      214.77      6.54 o
  13   4   1      447.70      491.91      9.08 o
  14   4   1      554.61      481.83     10.90 o
  15   4   1       89.24       98.79      6.80 o
  16   4   1        0.80       10.84      5.47 o
  17   4   1       98.12      125.72     10.04 o
  18   4   1       93.30      117.95      9.34 o
  19   4   1       76.23       64.66     10.05 o
  20   4   1       34.14       59.34     15.33 o
  21   4   1       99.48       77.45     15.59 o
  22   4   1      539.65      597.71     46.14 o
   1   5   1     2987.19     3456.66     24.94 o
   2   5   1     6239.94     6304.74    275.45 o
   3   5   1     8722.92     8966.58     66.93 o
   4   5   1      377.52      453.43      5.59 o
   5   5   1     4089.63     4039.00     28.45 o
   6   5   1      254.25      301.35      4.61 o
   7   5   1      496.98      527.53      5.86 o
   8   5   1      252.73      300.15      4.33 o
   9   5   1      380.76      380.70      7.23 o
  10   5   1     7273.00     7159.39     45.41 o
  11   5   1     4341.33     4015.68     28.38 o
  12   5   1     1620.08     1606.74     15.09 o
  13   5   1     7673.46     7639.74     49.54 o
  14   5   1      493.88      459.74      9.41 o
  15   5   1      183.35      205.11      8.84 o
  16   5   1      470.56      436.87     13.90 o
  17   5   1        4.87        0.44      7.75 o
  18   5   1        6.05       18.33      7.88 o
  19   5   1        3.51       -2.95      8.69 o
  20   5   1       64.21       76.17     15.29 o
  21   5   1       87.97       95.60     15.86 o
   0   6   1     5583.26     5840.98     61.76 o
   1   6   1    36409.82    39300.21    280.28 o
   2   6   1     5702.48     6015.66     45.93 o
   3   6   1        0.52        9.78      1.23 o
   4   6   1     1854.00     1852.91     18.25 o
   5   6   1     1613.99     1540.98     12.46 o
   6   6   1      504.25      617.60      7.73 o
   7   6   1     6038.57     6006.83     59.35 o
   8   6   1      120.76      106.54      3.21 o
   9   6   1       25.30       16.46      2.36 o
  10   6   1      441.02      457.57      7.73 o
  11   6   1      423.32      450.82      7.80 o
  12   6   1     1786.94     1615.59     15.48 o
  13   6   1       82.42       70.63      4.78 o
  14   6   1      939.87      944.90     12.00 o
  15   6   1       38.27       37.61      6.09 o
  16   6   1       40.46       20.86     11.46 o
  17   6   1       21.23       31.95      8.03 o
  18   6   1      697.59      710.33     28.33 o
  19   6   1       15.81        7.08      8.80 o
  20   6   1      126.01      124.19     12.19 o
  21   6   1      300.89      315.58     19.32 o
   1   7   1       39.70       39.35      3.02 o
   2   7   1     2782.19     2757.72     24.44 o
   3   7   1     6641.86     6794.97    289.33 o
   4   7   1       41.63       86.57      2.98 o
   5   7   1        0.79        1.75      1.71 o
   6   7   1     2130.67     2558.76     20.72 o
   7   7   1     2130.47     1996.18     22.22 o
   8   7   1     1851.42     1856.66     59.73 o
   9   7   1      478.27      452.66     12.54 o
  10   7   1      350.30      309.50      6.76 o
  11   7   1        0.87        1.94      3.15 o
  12   7   1     1932.65     1777.03     16.57 o
  13   7   1       61.07       71.29      5.64 o
  14   7   1      197.65      169.43      6.66 o
  15   7   1      201.91      188.25      8.21 o
  16   7   1      117.84      101.09     13.79 o
  17   7   1      130.21      138.74     11.47 o
  18   7   1       51.09       44.66     12.79 o
  19   7   1      197.93      178.54     13.37 o
  20   7   1        3.00       -5.30      9.04 o
  21   7   1       30.18       25.39     10.62 o
   0   8   1     2246.81     2196.18     22.00 o
   1   8   1        2.76       -0.63      1.41 o
   2   8   1     3540.92     3571.82     23.45 o
   3   8   1      594.87      850.85      8.35 o
   4   8   1      153.60      175.82      5.21 o
   5   8   1     2361.02     2575.21     21.42 o
   6   8   1      269.89      295.59      8.90 o
   7   8   1       27.73       27.46      2.52 o
   8   8   1     1306.40      680.18     23.01 o
   9   8   1      579.53      516.04      8.95 o
  10   8   1     2086.23     1967.10     17.17 o
  11   8   1      129.94      149.44      5.61 o
  12   8   1      306.84      265.99      7.53 o
  13   8   1      834.47      761.58     11.54 o
  14   8   1       86.44       79.45      6.10 o
  15   8   1        2.34       -1.97      6.05 o
  16   8   1       17.16        4.70      6.63 o
  17   8   1        6.89       12.43      9.79 o
  18   8   1      433.85      514.02     19.16 o
  19   8   1        1.25       25.30      9.74 o
  20   8   1       44.05       29.31     10.28 o
  21   8   1      146.19      176.00     19.98 o
   1   9   1       65.60       55.65      2.43 o
   2   9   1     4719.98     5214.30     31.35 o
   3   9   1     1077.24     1151.09      9.58 o
   4   9   1       32.76       42.21      2.37 o
   5   9   1      875.59      828.54      8.02 o
   6   9   1      474.42      452.50      6.66 o
   7   9   1     2137.81     2277.93     18.05 o
   8   9   1      543.50      571.24      9.47 o
   9   9   1       23.11       31.21      3.76 o
  10   9   1     6397.26     5999.65     40.48 o
  11   9   1      255.57      216.47      7.86 o
  12   9   1      288.43      281.08      7.87 o
  13   9   1      181.56      173.20      7.32 o
  14   9   1      187.84      206.75      8.09 o
  15   9   1      169.71      164.29      7.79 o
  16   9   1       18.05       20.84      6.19 o
  17   9   1      293.98      328.48     24.21 o
  18   9   1      164.94      155.68     12.48 o
  19   9   1       54.50       52.47     10.84 o
  20   9   1        1.28       12.30      9.55 o
   0  10   1     1106.33     1288.12     14.29 o
   1  10   1      137.24      129.47      4.20 o
   2  10   1     1382.83     1558.92     11.54 o
   3  10   1     2351.68     2454.36     16.15 o
   4  10   1      144.23      226.30      4.77 o
   5  10   1      109.95      138.95      4.85 o
   6  10   1      575.02      634.64      8.11 o
   7  10   1      155.22      125.81      4.70 o
   8  10   1     1014.12     1013.26     12.07 o
   9  10   1        3.97        7.20      3.81 o
  10  10   1     2306.41     2016.38     19.44 o
  11  10   1       20.84        8.04      4.24 o
  12  10   1      124.13      122.65      6.46 o
  13  10   1      359.50      319.04      9.44 o
  14  10   1       39.42       46.10      5.61 o
  15  10   1      348.40      331.98     10.34 o
  16  10   1        5.74       21.94      5.90 o
  17  10   1        1.63       13.56      8.46 o
  18  10   1      168.87      180.65     13.33 o
  19  10   1        0.21        6.99      9.79 o
  20  10   1        0.14       17.41     12.92 o
   1  11   1      185.05      175.13      3.98 o
   2  11   1     3493.67     3911.22     23.99 o
   3  11   1     2681.02     2539.47     16.98 o
   4  11   1      436.47      446.19      7.36 o
   5  11   1     1958.62     2152.85     17.53 o
   6  11   1       84.62       98.47      4.19 o
   7  11   1       21.13       34.87      3.67 o
   8  11   1      369.48      397.30      8.83 o
   9  11   1     1293.07     1175.10     16.93 o
  10  11   1      355.02      430.12     13.13 o
  11  11   1       75.37       45.03      5.21 o
  12  11   1      945.82      892.02     13.97 o
  13  11   1       53.33       36.55      5.24 o
  14  11   1      642.36      674.48     13.28 o
  15  11   1      179.59      207.18      8.88 o
  16  11   1        3.20       16.43      5.85 o
  17  11   1      275.31      322.41     13.22 o
  18  11   1       29.90       19.86      9.89 o
  19  11   1       26.35       21.28      9.99 o
   0  12   1      135.88      147.13      5.56 o
   1  12   1      396.77      371.11      5.50 o
   2  12   1      578.77      594.15      8.05 o
   3  12   1        2.34        3.97      2.57 o
   4  12   1     4384.52     4300.01     29.65 o
   5  12   1      757.24      820.16      9.68 o
   6  12   1     1431.23     1518.22     13.38 o
   7  12   1      536.22      575.92     10.15 o
   8  12   1      312.11      316.56      9.55 o
   9  12   1      427.15      405.16     10.08 o
  10  12   1     1588.33     1465.14     17.89 o
  11  12   1       53.24       48.39      5.48 o
  12  12   1      162.69      154.32      7.47 o
  13  12   1      282.01      283.66      9.60 o
  14  12   1      139.32      134.72      7.80 o
  15  12   1      492.41      482.70     13.58 o
  16  12   1      639.81      728.76     18.81 o
  17  12   1      575.03      543.17     14.13 o
  18  12   1       89.01       81.41     11.92 o
  19  12   1        2.01       30.53     19.25 o
   1  13   1      582.02      587.04      7.10 o
   2  13   1     1554.56     1664.60     14.73 o
   3  13   1      968.74      989.37     10.85 o
   4  13   1       75.93      147.48      4.99 o
   5  13   1     1873.97     1767.61     17.06 o
   6  13   1     3587.97     3336.76     26.57 o
   7  13   1      238.80      239.05      8.35 o
   8  13   1      214.62      161.31      8.77 o
   9  13   1      561.20      553.79     11.67 o
  10  13   1     1313.64     1186.29     16.35 o
  11  13   1      178.51      191.65      8.16 o
  12  13   1      467.37      383.02     10.89 o
  13  13   1      213.95      205.15      8.74 o
  14  13   1      189.44      187.85      8.93 o
  15  13   1      262.85      272.15     11.00 o
  16  13   1        0.37       -3.66      6.04 o
  17  13   1       50.10       68.00     14.20 o
  18  13   1       38.47       20.03     25.45 o
   0  14   1      905.91     1058.45     14.42 o
   1  14   1     1047.89      933.88     10.64 o
   2  14   1      274.26      321.50      6.94 o
   3  14   1       72.09       62.37      4.11 o
   4  14   1      127.96       77.42      5.49 o
   5  14   1       33.00       14.35      3.76 o
   6  14   1      615.76      630.40     12.01 o
   7  14   1       33.28       29.72      5.04 o
   8  14   1     2950.90     2844.16     29.34 o
   9  14   1      102.95      118.91      6.85 o
  10  14   1       15.82        8.27      4.80 o
  11  14   1        2.75        5.46      5.02 o
  12  14   1       70.92       48.29      6.28 o
  13  14   1        0.13       11.94      5.66 o
  14  14   1      662.62      620.51     17.28 o
  15  14   1      210.26      180.30      9.31 o
  16  14   1      328.30      345.46     12.03 o
  17  14   1       29.39       37.29      8.42 o
  18  14   1        0.31        5.49     27.33 o
   1  15   1       30.52       25.98      3.57 o
   2  15   1      259.59      261.52      6.54 o
   3  15   1     1230.30     1158.95     13.61 o
   4  15   1     1094.84     1064.54     13.14 o
   5  15   1     1221.55     1156.52     15.13 o
   6  15   1     1896.92     1856.56     23.58 o
   7  15   1      111.52      109.00      6.91 o
   8  15   1       34.42       48.88      6.06 o
   9  15   1       16.45        1.17      5.10 o
  10  15   1        2.95       10.26      5.02 o
  11  15   1      119.78      111.62      7.28 o
  12  15   1       80.37       71.32      6.50 o
  13  15   1       53.25       67.72      7.14 o
  14  15   1       34.48       25.21      6.42 o
  15  15   1       77.97       88.40      8.09 o
  16  15   1       60.73       78.31      8.05 o
  17  15   1       12.33       46.35     14.51 o
   0  16   1      146.92      158.16     10.42 o
   1  16   1       50.39       40.56      4.39 o
   2  16   1      194.86      196.65      6.56 o
   3  16   1      518.07      457.07      9.22 o
   4  16   1      301.23      324.16     11.19 o
   5  16   1      346.99      316.95      9.91 o
   6  16   1       45.41       37.79      5.70 o
   7  16   1       61.25       38.45      6.01 o
   8  16   1      764.53      789.68     14.98 o
   9  16   1      152.93      157.30      9.91 o
  10  16   1      383.34      378.03     12.47 o
  11  16   1      359.45      324.99     10.79 o
  12  16   1      207.84      200.96     10.38 o
  13  16   1      109.18       85.12      9.88 o
  14  16   1       40.55       44.26      7.04 o
  15  16   1        9.34       14.95      7.07 o
  16  16   1      224.18      234.25     12.48 o
   1  17   1      793.20      719.15     12.70 o
   2  17   1        2.44        6.03      5.13 o
   3  17   1       44.12       31.92      5.03 o
   4  17   1     1591.80     1596.87     18.96 o
   5  17   1       29.80       32.12      5.67 o
   6  17   1       95.22       92.15      7.06 o
   7  17   1      156.79      144.97      8.20 o
   8  17   1      314.89      360.02     14.65 o
   9  17   1       21.63       22.49      6.08 o
  10  17   1      513.94      456.32     14.04 o
  11  17   1        2.94       -5.51      5.51 o
  12  17   1       78.87       76.71      7.65 o
  13  17   1        3.63        2.58      6.07 o
  14  17   1      202.30      185.45      9.92 o
  15  17   1       80.31       78.50      9.54 o
   0  18   1      151.37      191.52     12.83 o
   1  18   1       42.10       37.84      7.07 o
   2  18   1        1.61       -5.21      5.21 o
   3  18   1      106.91       78.92      7.18 o
   4  18   1      167.56      146.79      7.32 o
   5  18   1       70.15       83.64      7.12 o
   6  18   1       45.41       46.37      6.43 o
   7  18   1       64.19       45.80      6.68 o
   8  18   1      487.08      459.92     12.62 o
   9  18   1        5.69       26.42      6.38 o
  10  18   1       15.52       -5.96      5.96 o
  11  18   1      131.66      132.79     12.25 o
  12  18   1      198.10      186.31      9.84 o
  13  18   1       51.30       56.73      7.80 o
  14  18   1        0.13        7.94      7.48 o
   1  19   1       60.31       69.76      9.96 o
   2  19   1       53.80       57.05      8.21 o
   3  19   1      661.13      700.87     15.46 o
   4  19   1       36.35       28.58      6.69 o
   5  19   1        8.05       15.66      7.34 o
   6  19   1      244.72      231.02     10.04 o
   7  19   1      602.67      656.96     15.58 o
   8  19   1       13.23       28.01      6.49 o
   9  19   1      367.71      393.33     12.46 o
  10  19   1       20.68       -1.74      7.47 o
  11  19   1        0.16       -6.15      6.15 o
  12  19   1      119.19      137.05      9.28 o
  13  19   1      139.18      123.06     10.38 o
   0  20   1        1.57        7.61     12.58 o
   1  20   1       26.05       -4.24      8.44 o
   2  20   1      211.41      228.35     17.42 o
   3  20   1       30.92       40.49      7.91 o
   4  20   1     1115.09     1134.34     25.53 o
   5  20   1        0.51       -1.61      7.46 o
   6  20   1       14.37        5.84      6.99 o
   7  20   1       40.06       41.08      6.96 o
   8  20   1       78.77       78.94      7.76 o
   9  20   1      328.73      322.49     11.83 o
  10  20   1       50.28       51.40      7.75 o
  11  20   1       12.99       18.37      7.15 o
   1  21   1       32.65       20.07      8.80 o
   2  21   1       54.95       72.42     11.13 o
   3  21   1       19.79       15.90      9.72 o
   4  21   1       53.62       55.49     13.29 o
   5  21   1      470.13      510.71     18.08 o
   6  21   1       58.88       46.04      9.77 o
   7  21   1        9.39        8.38      7.54 o
   8  21   1        0.45        0.37      7.16 o
   9  21   1      131.58      136.11      9.38 o
  10  21   1       26.18       38.82     13.26 o
   0  22   1        0.32        5.24     11.40 o
   1  22   1      150.60      137.25     10.92 o
   2  22   1       11.71       32.64      8.40 o
   3  22   1      517.79      483.52     24.48 o
   4  22   1       61.38       72.91     13.00 o
   5  22   1       90.16       79.56     12.67 o
   6  22   1      126.80      167.99     20.77 o
   7  22   1      141.13      185.84     13.25 o
   8  22   1      150.45      155.95     16.55 o
   1  23   1       55.15       55.27      9.58 o
   2  23   1        0.02       13.05      9.37 o
   3  23   1       71.98      109.06     13.82 o
   4  23   1      120.86      111.70     14.83 o
   0   0   2      708.09      672.49     21.24 o
   1   0   2    48393.71    50353.85    872.89 o
   2   0   2        0.15       -0.54      1.17 o
   3   0   2    83806.70    90020.12    900.53 o
   4   0   2     6830.99     7989.06     82.98 o
   5   0   2      443.55      558.52      9.92 o
   6   0   2      601.04      839.78     12.77 o
   7   0   2    11593.52    12897.63    136.22 o
   8   0   2     7765.30     8669.98     86.09 o
   9   0   2     6117.36     6509.70     63.14 o
  10   0   2     3322.40     3702.36     32.24 o
  11   0   2      222.68      292.18      8.64 o
  12   0   2     3050.02     3300.91     33.97 o
  13   0   2     3540.25     3637.75     68.43 o
  14   0   2       20.06       21.09      6.86 o
  15   0   2      458.52      485.77     14.30 o
  16   0   2      367.71      338.88     14.95 o
  17   0   2      824.74      837.08     35.27 o
  18   0   2      429.06      484.18     23.57 o
  19   0   2      110.59      129.71     15.30 o
  20   0   2        0.67       12.52     17.71 o
  21   0   2       68.70       34.71     20.21 o
  22   0   2      160.86      194.18     29.01 o
   1   1   2      454.91      403.96      4.89 o
   2   1   2     7912.73     8960.35     90.92 o
   3   1   2       43.12       -2.58      2.58 o
   4   1   2     1830.43     1976.59     16.57 o
   5   1   2      367.40      331.88      4.73 o
   6   1   2      871.92     1047.98     10.12 o
   7   1   2     7941.08     7783.09     54.80 o
   8   1   2     2536.39     2872.25     21.94 o
   9   1   2     3868.44     4005.34     24.96 o
  10   1   2       58.87       59.43      3.12 o
  11   1   2        0.21       -2.45      2.45 o
  12   1   2      253.46      236.09      6.30 o
  13   1   2      841.12      837.20     11.54 o
  14   1   2      725.68      743.98     13.82 o
  15   1   2      392.01      380.55     10.05 o
  16   1   2       39.45       28.74      5.57 o
  17   1   2       25.75       19.11      6.30 o
  18   1   2       25.17       35.21      8.00 o
  19   1   2       15.44       -5.79      8.87 o
  20   1   2      635.80      714.80     42.83 o
  21   1   2      168.86      196.92     28.08 o
  22   1   2       66.33       69.96     22.89 o
   0   2   2    16503.63    17714.29    345.18 o
   1   2   2    79076.96    82048.45    635.74 o
   2   2   2     3238.57     3588.67     27.06 o
   3   2   2      310.82      362.04      4.90 o
   4   2   2       63.63      101.12      4.44 o
   5   2   2     2363.29     2499.61     21.06 o
   6   2   2        0.64       -1.44      1.44 o
   7   2   2      113.33      202.25      3.54 o
   8   2   2      293.79      355.06      6.21 o
   9   2   2      214.86      305.34      5.42 o
  10   2   2     1219.02     1107.03      9.88 o
  11   2   2       18.09       31.46      2.80 o
  12   2   2     2026.01     1941.63     17.13 o
  13   2   2     1000.32      953.34     11.66 o
  14   2   2       32.03       16.85      4.40 o
  15   2   2       80.17       80.82      6.49 o
  16   2   2      440.53      420.57     12.07 o
  17   2   2       46.37       49.66      6.51 o
  18   2   2       33.00       10.01      7.58 o
  19   2   2     3038.05     3216.92     50.97 o
  20   2   2        6.82       -9.83      9.83 o
  21   2   2       35.43       51.56     15.06 o
  22   2   2      345.82      384.69     36.68 o
   1   3   2    35157.72    39204.44    373.20 o
   2   3   2     1608.62     1742.94     17.50 o
   3   3   2      301.99      233.21      3.79 o
   4   3   2     1079.32     1259.56     13.04 o
   5   3   2     8724.61     9160.93     62.97 o
   6   3   2      114.49       95.25      2.92 o
   7   3   2      234.59      242.26      3.99 o
   8   3   2     5478.68     5778.14     32.67 o
   9   3   2      180.76      230.75      4.38 o
  10   3   2      930.19      855.28      9.04 o
  11   3   2      125.66      109.26      3.86 o
  12   3   2       13.58        8.61      3.64 o
  13   3   2       25.94       13.26      5.71 o
  14   3   2     1253.13     1237.66     17.43 o
  15   3   2      225.37      176.06      8.19 o
  16   3   2        7.67       -0.36      4.96 o
  17   3   2        8.88       -3.83      5.88 o
  18   3   2      195.64      183.82     10.58 o
  19   3   2      171.39      183.31     14.30 o
  20   3   2       40.99        4.65     12.29 o
  21   3   2       82.47       82.03     16.19 o
  22   3   2       15.11       42.66     30.92 o
   0   4   2    31221.55    32495.83    324.46 o
   1   4   2      496.40      477.86      4.99 o
   2   4   2      490.08      761.42      7.31 o
   3   4   2     1519.28     1535.81     11.76 o
   4   4   2     5652.32     5617.93     61.28 o
   5   4   2       11.80       34.15      2.05 o
   6   4   2     3762.91     4215.19     26.33 o
   7   4   2       73.88       78.00      2.62 o
   8   4   2      177.59      198.37      3.57 o
   9   4   2      187.84      228.70      4.03 o
  10   4   2      123.04      106.90      4.42 o
  11   4   2     8865.04     8404.61     49.72 o
  12   4   2       24.14       30.21      3.93 o
  13   4   2      297.68      346.60     10.19 o
  14   4   2      109.07      100.88      6.27 o
  15   4   2      403.16      352.04     10.77 o
  16   4   2       39.10       50.89      7.13 o
  17   4   2       46.59       51.60      7.52 o
  18   4   2      319.27      333.40     16.38 o
  19   4   2       17.78       27.29      8.86 o
  20   4   2      250.26      230.24     19.86 o
  21   4   2        0.07       37.84     13.73 o
  22   4   2      484.66      472.58     27.76 o
   1   5   2     4871.33     4936.93     32.65 o
   2   5   2    13173.77    14240.58    109.31 o
   3   5   2     1243.82     1653.44     15.83 o
   4   5   2     7495.44     7959.45     52.48 o
   5   5   2     3464.55     3178.64     34.39 o
   6   5   2      342.90      432.75      5.59 o
   7   5   2      275.52      220.40      5.04 o
   8   5   2        6.19        1.28      1.87 o
   9   5   2      675.57      716.32      7.59 o
  10   5   2        1.89        4.37      2.44 o
  11   5   2     1338.91     1389.69     13.44 o
  12   5   2     1328.56     1215.17     12.86 o
  13   5   2     2389.31     2211.02     20.08 o
  14   5   2        6.58        8.70      4.84 o
  15   5   2      550.09      636.42     13.58 o
  16   5   2      278.31      239.16     10.78 o
  17   5   2      202.25      175.88     10.20 o
  18   5   2       74.15       86.51     13.70 o
  19   5   2      200.57      184.72     12.79 o
  20   5   2      150.96      155.19     14.57 o
  21   5   2      374.99      436.11     26.57 o
   0   6   2     3066.94     3258.87     44.17 o
   1   6   2     2774.47     3131.77    185.73 o
   2   6   2     9193.38    10373.22     83.86 o
   3   6   2     2275.80     2543.53     19.41 o
   4   6   2       32.75       69.43      2.45 o
   5   6   2     2414.03     3042.72     21.36 o
   6   6   2      185.56      159.68      4.08 o
   7   6   2      100.46      116.81      3.32 o
   8   6   2     1172.37     1183.37     12.72 o
   9   6   2      181.27      161.72      4.99 o
  10   6   2      148.44      110.27      4.71 o
  11   6   2     1218.42     1078.55     11.78 o
  12   6   2        0.20       -3.26      3.26 o
  13   6   2      656.89      710.10     10.28 o
  14   6   2       27.54       52.21      5.23 o
  15   6   2      171.45      166.88      8.53 o
  16   6   2       65.08       69.07      7.83 o
  17   6   2      432.09      403.44     20.55 o
  18   6   2        5.77       -6.82      7.69 o
  19   6   2      108.23      121.08     11.65 o
  20   6   2      413.19      502.19     19.72 o
  21   6   2      700.21      826.07     27.99 o
   1   7   2     8261.30     9974.30     65.10 o
   2   7   2     1492.42     1494.47     12.28 o
   3   7   2      432.85      450.33      5.06 o
   4   7   2      885.45     1129.85     13.08 o
   5   7   2      954.90     1035.30      9.14 o
   6   7   2      906.45      923.49      9.61 o
   7   7   2     7624.30     8056.37     67.96 o
   8   7   2      586.70      620.48     18.82 o
   9   7   2     1526.11     1421.52     27.16 o
  10   7   2     1999.56     1877.23     16.39 o
  11   7   2      910.08      955.62     11.24 o
  12   7   2       17.24        4.09      3.90 o
  13   7   2     1737.77     1682.16     17.43 o
  14   7   2      496.41      472.77     10.20 o
  15   7   2       16.46       25.31      5.83 o
  16   7   2        5.28       -6.28      6.28 o
  17   7   2      108.55      107.70     10.64 o
  18   7   2      148.66      161.33     20.29 o
  19   7   2      749.71      832.72     22.57 o
  20   7   2      164.54      155.76     15.86 o
  21   7   2       32.87        9.77     12.11 o
   0   8   2    10003.08    10411.92     97.66 o
   1   8   2      123.43      122.79      3.93 o
   2   8   2      365.16      427.49      5.30 o
   3   8   2     4780.52     5525.12     35.74 o
   4   8   2       83.29       63.68      4.83 o
   5   8   2     1191.86     1416.32     11.87 o
   6   8   2      209.68      153.62      4.05 o
   7   8   2       75.04       46.52      3.24 o
   8   8   2     2797.99     2680.75     51.45 o
   9   8   2     3699.11     3415.29     28.40 o
  10   8   2      724.50      722.43      9.65 o
  11   8   2     4579.65     4324.34     33.15 o
  12   8   2      168.17      142.91      5.99 o
  13   8   2      409.32      380.66      9.99 o
  14   8   2       54.41       50.31      4.98 o
  15   8   2       61.23       53.29      5.76 o
  16   8   2       29.42       20.99      7.12 o
  17   8   2     1072.63     1196.20     25.14 o
  18   8   2        0.16       -7.99      7.99 o
  19   8   2      229.33      188.54     13.88 o
  20   8   2       12.81       14.69     10.08 o
  21   8   2        0.00      -11.34     11.34 o
   1   9   2     3536.35     4007.58     26.04 o
   2   9   2      748.99      972.29      9.55 o
   3   9   2    16642.46    18010.11    115.95 o
   4   9   2      573.04      584.75      6.67 o
   5   9   2      452.38      414.80      5.99 o
   6   9   2      267.29      316.11      6.06 o
   7   9   2      570.61      689.90     10.40 o
   8   9   2     1362.12     1326.76     12.92 o
   9   9   2     5910.41     5481.74     41.83 o
  10   9   2     2543.14     2440.29     21.75 o
  11   9   2      461.48      447.92      9.44 o
  12   9   2      682.02      669.75     14.49 o
  13   9   2      281.55      297.68      9.26 o
  14   9   2      323.37      323.30      9.63 o
  15   9   2       47.89       37.41      7.22 o
  16   9   2      159.01      159.51     11.94 o
  17   9   2     3207.07     3211.79     45.59 o
  18   9   2       55.03       63.54     10.35 o
  19   9   2     1018.45     1006.41     34.45 o
  20   9   2        0.00       -0.90      9.56 o
   0  10   2        1.98       -0.73      4.36 o
   1  10   2        4.28        6.14      2.35 o
   2  10   2      862.86      989.24      9.36 o
   3  10   2       58.63       74.58      3.03 o
   4  10   2       49.93       64.61      4.62 o
   5  10   2      254.49      274.87      5.25 o
   6  10   2      650.96      657.01      9.33 o
   7  10   2     9166.35     8709.33     54.55 o
   8  10   2      555.44      547.45      9.68 o
   9  10   2     1050.81      973.47     13.05 o
  10  10   2       74.54       53.15      4.81 o
  11  10   2       65.11       57.06      4.95 o
  12  10   2       76.03       74.91      5.78 o
  13  10   2      427.81      425.35     10.71 o
  14  10   2       75.31       95.12      6.57 o
  15  10   2      109.29      120.93      7.22 o
  16  10   2      367.92      380.25     11.20 o
  17  10   2       10.61       15.69     11.63 o
  18  10   2        5.81       -0.06      9.17 o
  19  10   2     1056.34     1115.87     26.63 o
  20  10   2      139.77      174.03     19.06 o
   1  11   2       59.57       62.15      2.94 o
   2  11   2     1635.73     1552.22     12.48 o
   3  11   2        3.76        8.44      2.18 o
   4  11   2      402.59      447.77      7.04 o
   5  11   2      201.12      258.81      5.50 o
   6  11   2     1110.05     1031.36      9.93 o
   7  11   2      108.25      134.53      5.37 o
   8  11   2       15.19       12.90      4.02 o
   9  11   2      374.12      333.40     10.20 o
  10  11   2      504.67      387.63      9.14 o
  11  11   2      285.17      229.39      8.11 o
  12  11   2       14.23       14.15      6.78 o
  13  11   2       27.24       17.45      4.88 o
  14  11   2       12.58       10.82      4.93 o
  15  11   2      242.30      264.02      9.67 o
  16  11   2       76.25       72.45      7.06 o
  17  11   2      138.21      122.94     10.73 o
  18  11   2      415.72      460.51     19.12 o
  19  11   2        6.04        7.56      9.55 o
   0  12   2       53.30       47.53      3.82 o
   1  12   2       71.84       83.34      3.23 o
   2  12   2        8.59       12.32      2.26 o
   3  12   2     1091.68     1224.49     11.15 o
   4  12   2      774.88      699.47      8.76 o
   5  12   2       32.28       49.02      3.48 o
   6  12   2      136.08      105.29      4.64 o
   7  12   2       98.24       87.71      4.94 o
   8  12   2      337.43      321.18      8.59 o
   9  12   2       88.31      107.07      6.07 o
  10  12   2      196.73      189.87      7.73 o
  11  12   2     1281.22     1167.30     16.11 o
  12  12   2      213.36      230.67      8.62 o
  13  12   2      354.23      343.38     10.45 o
  14  12   2      179.37      159.50      8.06 o
  15  12   2      261.30      307.21     10.72 o
  16  12   2       57.69       66.23      7.24 o
  17  12   2      108.59      143.14     11.30 o
  18  12   2       77.26       73.40     11.41 o
  19  12   2      633.16      734.41     46.83 o
   1  13   2       67.27       63.36      3.18 o
   2  13   2       96.51       82.11      3.69 o
   3  13   2     2269.37     2284.55     21.21 o
   4  13   2     1170.59     1093.67     12.60 o
   5  13   2     6682.33     6421.42     44.99 o
   6  13   2        0.60        7.60      3.52 o
   7  13   2      155.40      119.81      5.94 o
   8  13   2        0.59        2.89      4.55 o
   9  13   2       27.39       37.93      5.51 o
  10  13   2      304.88      266.68      8.94 o
  11  13   2        1.08       10.01      4.81 o
  12  13   2      544.50      508.27     12.49 o
  13  13   2     1368.95     1288.63     18.20 o
  14  13   2       71.56       64.99      7.01 o
  15  13   2      303.48      328.19     11.22 o
  16  13   2       66.23       63.08      7.30 o
  17  13   2       44.11       43.37      9.61 o
  18  13   2       19.67       17.98     10.79 o
   0  14   2     2501.78     2319.88     23.97 o
   1  14   2      636.99      550.99      7.69 o
   2  14   2     2061.33     2007.84     17.18 o
   3  14   2      936.77      724.57     10.31 o
   4  14   2      501.59      524.70      9.27 o
   5  14   2      973.49      867.53     17.49 o
   6  14   2      201.43      199.39      6.41 o
   7  14   2        6.66       -5.03      5.03 o
   8  14   2       40.78       27.50      5.28 o
   9  14   2      689.24      691.03     13.47 o
  10  14   2      364.63      343.31     10.88 o
  11  14   2       15.50        4.81      5.08 o
  12  14   2      377.70      356.53     10.93 o
  13  14   2      447.30      413.17     11.82 o
  14  14   2       45.75       40.82      6.52 o
  15  14   2        8.66       19.20      6.54 o
  16  14   2      312.87      363.96     15.24 o
  17  14   2      326.72      389.85     14.65 o
  18  14   2       12.20       38.53     22.57 o
   1  15   2     1867.97     1773.76     16.04 o
   2  15   2       68.16       61.69      4.50 o
   3  15   2      952.27      976.27     12.42 o
   4  15   2      479.65      486.84     12.48 o
   5  15   2      181.51      146.51      7.78 o
   6  15   2       10.83        4.11      4.51 o
   7  15   2       25.59       56.52      5.85 o
   8  15   2      149.61      131.54      7.44 o
   9  15   2      141.73      143.32      8.40 o
  10  15   2       34.48       30.71      5.45 o
  11  15   2        6.86        8.71      5.31 o
  12  15   2      184.36      171.48      8.70 o
  13  15   2      540.81      525.54     16.68 o
  14  15   2       79.83       68.10      7.33 o
  15  15   2      575.66      520.67     14.27 o
  16  15   2      141.36      152.33      9.38 o
  17  15   2      145.59      206.18     15.36 o
   0  16   2     1019.25      973.67     18.40 o
   1  16   2        3.23       30.00      4.31 o
   2  16   2        9.02       -1.09      3.53 o
   3  16   2       45.74       49.12      4.55 o
   4  16   2      179.61      191.35      6.84 o
   5  16   2       57.40       27.47      5.12 o
   6  16   2      220.23      227.63      8.89 o
   7  16   2      334.37      349.68     11.85 o
   8  16   2       61.83       67.85      6.72 o
   9  16   2      693.13      691.84     13.54 o
  10  16   2       32.50       32.73      5.94 o
  11  16   2        3.77        3.42      5.55 o
  12  16   2       16.91        8.34      7.03 o
  13  16   2        7.17        5.94      5.91 o
  14  16   2        7.73        8.73      6.38 o
  15  16   2        0.43        0.39      6.54 o
  16  16   2       63.96       77.85      9.32 o
   1  17   2       32.00       20.08      4.72 o
   2  17   2       50.62       30.30      4.78 o
   3  17   2      169.61      180.15      7.44 o
   4  17   2      681.43      691.44     11.83 o
   5  17   2      273.86      235.21      8.65 o
   6  17   2       37.43       31.25      5.98 o
   7  17   2      866.01      834.71     15.28 o
   8  17   2     1144.58     1076.36     17.69 o
   9  17   2     1845.19     1948.03     23.41 o
  10  17   2        0.81       -6.17      6.17 o
  11  17   2      784.46      802.80     15.46 o
  12  17   2        2.34        6.02      5.96 o
  13  17   2       24.08       17.80      6.71 o
  14  17   2      212.47      254.82     10.99 o
  15  17   2       28.57       33.61      8.46 o
   0  18   2      825.45      846.17     24.77 o
   1  18   2      624.28      618.32     16.17 o
   2  18   2        8.01        2.96      6.96 o
   3  18   2      230.57      194.22      8.74 o
   4  18   2      154.64      185.52      8.00 o
   5  18   2      411.59      421.37     11.60 o
   6  18   2        0.66        4.53      5.48 o
   7  18   2      345.39      345.04     11.42 o
   8  18   2      810.10      830.15     20.85 o
   9  18   2      463.89      482.45     13.15 o
  10  18   2        6.73        5.19      5.87 o
  11  18   2       20.57        5.67      6.27 o
  12  18   2      221.14      248.51     10.66 o
  13  18   2      328.77      302.72     11.78 o
  14  18   2        1.29       25.38      8.03 o
   1  19   2      525.68      541.27     16.17 o
   2  19   2       32.98       19.86      6.67 o
   3  19   2        3.83        9.84      6.28 o
   4  19   2      669.01      642.65     15.59 o
   5  19   2      226.84      208.57     10.29 o
   6  19   2      196.33      203.63      9.63 o
   7  19   2      283.31      219.19     10.29 o
   8  19   2        3.11        0.98      6.10 o
   9  19   2       11.27       11.18      6.53 o
  10  19   2      116.71      101.26      8.30 o
  11  19   2        2.86        1.08      6.54 o
  12  19   2      127.27      142.28      9.33 o
  13  19   2      161.13      186.00     14.21 o
   0  20   2      103.01       99.97     20.64 o
   1  20   2       57.58       57.46      9.33 o
   2  20   2      499.56      507.06     15.41 o
   3  20   2       55.60       42.74      8.31 o
   4  20   2       33.58       24.55     10.69 o
   5  20   2      234.87      239.52     17.85 o
   6  20   2       65.83       47.54      8.60 o
   7  20   2        2.20       -1.71      6.53 o
   8  20   2       74.05       71.20      7.66 o
   9  20   2      663.11      679.13     16.24 o
  10  20   2       11.86       35.31      7.33 o
  11  20   2      116.58      124.04      9.18 o
   1  21   2        3.59        2.90      7.28 o
   2  21   2      335.18      355.70     14.03 o
   3  21   2        0.55       -9.60      9.60 o
   4  21   2        1.71       -2.47      9.48 o
   5  21   2      494.12      546.26     20.79 o
   6  21   2      659.07      691.93     20.95 o
   7  21   2      221.27      231.84     13.75 o
   8  21   2      264.80      257.73     11.81 o
   9  21   2       60.13       60.92      8.04 o
  10  21   2      101.25       88.67      9.68 o
   0  22   2      638.47      625.27     26.18 o
   1  22   2      626.42      771.08     19.80 o
   2  22   2       19.02       23.40     10.49 o
   3  22   2       56.98       73.37     14.48 o
   4  22   2       84.92       78.01     15.06 o
   5  22   2      268.90      239.22     16.76 o
   6  22   2        0.56       -7.72      8.64 o
   7  22   2      815.77      839.35     23.08 o
   1  23   2       50.12       41.28      9.47 o
   2  23   2        8.49       22.65     10.98 o
   3  23   2       10.23       21.40     12.61 o
   4  23   2      273.86      289.51     24.04 o
   1   1   3     1590.58     1710.29     12.41 o
   2   1   3      352.76      341.02      4.07 o
   3   1   3     3234.50     3569.34     29.79 o
   4   1   3       67.12      183.45      4.02 o
   5   1   3     1203.40     1264.78     18.80 o
   6   1   3     4165.80     4651.10     80.57 o
   7   1   3     7696.95     8724.82     57.32 o
   8   1   3     3066.13     3354.26     25.02 o
   9   1   3      979.07      923.98      8.22 o
  10   1   3     6777.04     6921.10     40.93 o
  11   1   3     2294.37     2211.68     17.46 o
  12   1   3     3610.37     3503.61     25.28 o
  13   1   3       40.65       14.00      3.86 o
  14   1   3      390.36      370.81      8.73 o
  15   1   3     2090.15     2242.53     23.41 o
  16   1   3      169.85      190.20      8.45 o
  17   1   3       96.04      121.81      8.48 o
  18   1   3      291.74      317.51     13.97 o
  19   1   3      160.50      159.95     13.59 o
  20   1   3        0.00        5.10     14.83 o
  21   1   3       22.85       11.42     13.22 o
  22   1   3        2.88      -19.21     19.21 o
   0   2   3     8873.72     7942.76   1572.66 o
   1   2   3        6.39       -0.28      2.80 o
   2   2   3     3389.38     3653.78     25.48 o
   3   2   3     1359.55     1439.49     13.43 o
   4   2   3     2551.11     2672.08     24.12 o
   5   2   3     1301.00     1388.91     14.55 o
   6   2   3     1061.61     1325.82     11.96 o
   7   2   3      177.54       93.87      2.87 o
   8   2   3     1126.14     1133.32     10.46 o
   9   2   3        1.11        0.51      2.50 o
  10   2   3     2011.78     1958.58     14.03 o
  11   2   3      745.71      729.35      7.90 o
  12   2   3        0.03        2.91      3.27 o
  13   2   3      127.42       92.14      4.93 o
  14   2   3      813.63      893.68     14.55 o
  15   2   3      550.41      542.57     12.33 o
  16   2   3       81.50       83.33      6.85 o
  17   2   3      110.50      107.72      7.59 o
  18   2   3      278.53      280.13     18.03 o
  19   2   3        1.02       -2.83     12.32 o
  20   2   3      354.14      368.09     19.11 o
  21   2   3      101.74       76.63     16.18 o
  22   2   3       36.76       64.59     23.69 o
   1   3   3      498.04      626.11      7.50 o
   2   3   3      541.01      573.51      5.96 o
   3   3   3     3169.28     3400.06     24.53 o
   4   3   3       38.13       51.78      4.58 o
   5   3   3     5055.20     5821.26     44.77 o
   6   3   3     9118.15     9749.68     59.86 o
   7   3   3    11314.45    12131.46     81.80 o
   8   3   3      286.47      378.84      6.33 o
   9   3   3     4995.39     5269.90     31.86 o
  10   3   3       94.86      113.00      4.52 o
  11   3   3      214.58      285.13      5.63 o
  12   3   3     2127.09     1907.87     16.17 o
  13   3   3     8254.71     7824.68     55.60 o
  14   3   3     1276.44     1213.80     16.47 o
  15   3   3      779.77      698.98     13.42 o
  16   3   3        6.35       -4.36      5.06 o
  17   3   3      587.34      602.35     15.61 o
  18   3   3      101.29       87.37      8.77 o
  19   3   3      284.53      275.18     19.03 o
  20   3   3       29.67       22.74     10.66 o
  21   3   3        0.60       11.18     12.90 o
  22   3   3        7.58       24.06     19.36 o
   0   4   3     1952.79     1998.91     19.79 o
   1   4   3     9512.11    11257.44     80.91 o
   2   4   3    36058.13    38589.55    256.22 o
   3   4   3     2885.74     3031.38     36.86 o
   4   4   3      207.97      149.40      3.49 o
   5   4   3     6864.64     7052.28     43.81 o
   6   4   3     7864.64     8557.35     56.84 o
   7   4   3      548.48      503.28      5.48 o
   8   4   3       86.42       55.88      2.58 o
   9   4   3      280.36      341.70      5.64 o
  10   4   3     2658.50     2541.03     23.70 o
  11   4   3       14.13        8.85      3.39 o
  12   4   3     1852.31     1866.80     17.20 o
  13   4   3      340.90      283.43      8.59 o
  14   4   3     1046.73      988.29     14.52 o
  15   4   3        9.29       -1.63      5.17 o
  16   4   3      133.91      140.90      8.97 o
  17   4   3       28.37       32.63      7.00 o
  18   4   3       35.05       48.23      7.93 o
  19   4   3       38.95       45.97      8.22 o
  20   4   3        2.91        8.74     11.95 o
  21   4   3        3.65       32.11     14.00 o
  22   4   3     1101.95     1296.29     40.43 o
   1   5   3       55.37       31.35      1.83 o
   2   5   3     3081.94     3344.29     26.70 o
   3   5   3     2101.39     2250.89     18.49 o
   4   5   3      464.32      452.50      5.31 o
   5   5   3     2888.67     3192.69     24.53 o
   6   5   3     1462.92     1346.77     11.29 o
   7   5   3      261.08      238.88      5.05 o
   8   5   3      896.55      878.73      8.00 o
   9   5   3      218.22      209.32      5.00 o
  10   5   3      798.55      739.81      8.86 o
  11   5   3     3225.49     3191.57     23.75 o
  12   5   3      918.47      798.92     13.91 o
  13   5   3     6753.85     6742.06     46.97 o
  14   5   3      543.61      667.62     13.68 o
  15   5   3       77.63       65.71      6.78 o
  16   5   3      773.92      783.52     16.92 o
  17   5   3      183.99      203.14     10.65 o
  18   5   3      546.87      609.93     17.51 o
  19   5   3       13.38        7.97      8.32 o
  20   5   3      156.05      136.32     14.38 o
  21   5   3       87.24       89.32     16.64 o
   0   6   3     6459.06     7143.40    251.46 o
   1   6   3      918.86     1236.28     17.11 o
   2   6   3     1366.49     1365.96     12.55 o
   3   6   3       76.78       55.29      2.06 o
   4   6   3     1230.38     1387.03     20.50 o
   5   6   3       10.80       26.99      2.23 o
   6   6   3      211.53      254.00      6.46 o
   7   6   3      342.71      323.66      5.37 o
   8   6   3      145.07      117.19      3.65 o
   9   6   3        1.18        8.99      2.07 o
  10   6   3     2227.79     2112.93     18.35 o
  11   6   3     1086.35     1204.87     12.53 o
  12   6   3     2527.90     2469.30     20.48 o
  13   6   3     1073.51     1007.59     13.82 o
  14   6   3        7.93       11.88      4.84 o
  15   6   3      147.67      159.55     10.17 o
  16   6   3        0.13        4.30      6.16 o
  17   6   3      145.38      121.05      9.30 o
  18   6   3      789.78      846.12     27.29 o
  19   6   3      410.26      406.81     17.77 o
  20   6   3        0.31        1.30      9.00 o
  21   6   3        0.52       16.37     12.03 o
   1   7   3        0.49        1.47      1.43 o
   2   7   3     5609.02     5956.15     44.14 o
   3   7   3     2232.30     2383.12     15.66 o
   4   7   3      246.27      296.33      4.46 o
   5   7   3        1.53        1.36      1.71 o
   6   7   3     7888.58     8776.99     55.81 o
   7   7   3     2067.04     2170.08     17.11 o
   8   7   3        2.08        0.25      2.35 o
   9   7   3        6.64        3.21      2.55 o
  10   7   3     1368.57     1303.79     13.74 o
  11   7   3     2846.19     2678.86     22.95 o
  12   7   3       11.04       -3.62      3.62 o
  13   7   3      132.11      111.18      5.66 o
  14   7   3       14.81       15.23      4.61 o
  15   7   3      627.41      668.59     28.35 o
  16   7   3      924.25      943.40     18.75 o
  17   7   3      377.21      349.79     15.55 o
  18   7   3       48.40        1.52      8.49 o
  19   7   3      636.27      693.23     22.50 o
  20   7   3       13.04        8.39      9.42 o
  21   7   3      266.71      254.75     22.38 o
   0   8   3    30156.82    33006.75    296.51 o
   1   8   3    16416.45    17519.72    100.54 o
   2   8   3     4871.64     5264.72     32.73 o
   3   8   3     1471.36     1936.90     18.56 o
   4   8   3      171.22      255.52      5.10 o
   5   8   3      111.02       89.14      3.05 o
   6   8   3      137.08      148.76      4.55 o
   7   8   3      495.28      534.54      8.68 o
   8   8   3       46.80       68.74      4.46 o
   9   8   3      115.39      111.97      7.13 o
  10   8   3      515.58      438.45      9.18 o
  11   8   3      880.11      959.32     12.55 o
  12   8   3      263.44      247.08      7.43 o
  13   8   3       81.75       70.49      5.17 o
  14   8   3      453.32      549.33     10.53 o
  15   8   3       67.48       87.54      6.73 o
  16   8   3        0.80       14.39      6.86 o
  17   8   3      181.89      192.70     12.53 o
  18   8   3       36.28       27.94      9.22 o
  19   8   3      159.79      185.98     23.65 o
  20   8   3      134.40      157.37     13.17 o
  21   8   3      232.62      204.29     29.04 o
   1   9   3      541.06      579.93      7.05 o
   2   9   3       57.23      111.47      3.51 o
   3   9   3      909.63      956.02      9.08 o
   4   9   3      525.85      515.15      5.76 o
   5   9   3      458.67      453.88      6.53 o
   6   9   3       10.46       11.29      2.06 o
   7   9   3      351.71      376.29      8.07 o
   8   9   3     4317.68     4273.80     39.59 o
   9   9   3      252.21      231.30      7.16 o
  10   9   3        0.97        2.16      3.90 o
  11   9   3      614.02      559.02     10.20 o
  12   9   3      266.98      272.44      8.38 o
  13   9   3      399.98      416.85      9.67 o
  14   9   3      382.60      402.52     10.67 o
  15   9   3        6.20       13.90      5.52 o
  16   9   3      393.80      403.20     14.61 o
  17   9   3       59.94       75.59      9.48 o
  18   9   3      363.24      309.34     15.75 o
  19   9   3       86.63       75.32     11.09 o
  20   9   3        0.25       20.05      9.89 o
   0  10   3    10250.75    10809.76     90.91 o
   1  10   3      145.94      127.42      4.21 o
   2  10   3      353.74      293.33      5.09 o
   3  10   3      267.47      356.81      6.13 o
   4  10   3     2814.67     2821.98     84.03 o
   5  10   3      434.19      456.23      6.89 o
   6  10   3     1006.14     1074.31     11.27 o
   7  10   3      759.86      711.22      9.92 o
   8  10   3     3055.53     3030.69     24.86 o
   9  10   3       76.50      108.10      5.75 o
  10  10   3        0.00        0.82      4.11 o
  11  10   3       23.50       11.22      4.09 o
  12  10   3      289.65      277.62      8.12 o
  13  10   3       12.32       28.37      4.94 o
  14  10   3      778.68      764.68     13.45 o
  15  10   3      133.60      142.15      7.60 o
  16  10   3      488.98      451.23     15.71 o
  17  10   3      117.00       91.46      9.76 o
  18  10   3      208.77      210.28     13.98 o
  19  10   3       55.60       34.97     10.59 o
  20  10   3       13.80       -5.90     15.97 o
   1  11   3      239.99      275.59      5.25 o
   2  11   3       82.12      121.72      3.84 o
   3  11   3     1722.98     1763.63     16.11 o
   4  11   3     1606.89     1718.58     15.14 o
   5  11   3      551.99      671.82      8.19 o
   6  11   3      191.58      184.37      5.42 o
   7  11   3       28.96        9.34      3.43 o
   8  11   3     3090.08     3019.49     26.81 o
   9  11   3     3478.27     3114.85     27.82 o
  10  11   3       16.99        3.77      4.15 o
  11  11   3     1797.97     1580.93     17.54 o
  12  11   3      366.94      363.04     10.12 o
  13  11   3     1719.71     1643.44     19.90 o
  14  11   3      379.02      398.42     11.07 o
  15  11   3     1164.59     1172.43     17.46 o
  16  11   3      440.06      477.17     13.69 o
  17  11   3      594.95      625.27     18.99 o
  18  11   3       72.54       71.81     11.05 o
  19  11   3        1.68       25.81     11.69 o
   0  12   3        1.31       -3.15      3.15 o
   1  12   3        8.49        2.57      2.37 o
   2  12   3      970.61     1064.16     10.10 o
   3  12   3     3971.22     4088.05     28.34 o
   4  12   3     2026.73     1789.49     16.59 o
   5  12   3       40.58       57.24      3.94 o
   6  12   3       53.82       60.77      4.01 o
   7  12   3     1389.38     1389.05     15.06 o
   8  12   3      223.55      210.17      7.28 o
   9  12   3     1076.48     1139.70     15.12 o
  10  12   3       21.77       38.77      5.09 o
  11  12   3      347.84      324.26     10.83 o
  12  12   3      243.65      213.85      9.14 o
  13  12   3      280.65      312.75     10.11 o
  14  12   3       79.89       77.47      6.59 o
  15  12   3        0.00       -5.65      5.65 o
  16  12   3       61.46       64.40      7.28 o
  17  12   3      189.11      175.31     13.04 o
  18  12   3      604.09      686.79     26.94 o
   1  13   3        3.16        7.68      2.47 o
   2  13   3       56.04       81.24      3.99 o
   3  13   3      771.07      662.64      9.64 o
   4  13   3     1271.97     1348.31     13.71 o
   5  13   3     1468.02     1575.40     15.30 o
   6  13   3     2416.75     2412.59     20.28 o
   7  13   3      471.67      424.19      9.32 o
   8  13   3       68.93       76.64      5.65 o
   9  13   3      130.29      143.95      7.31 o
  10  13   3      214.34      186.30      8.41 o
  11  13   3      540.50      514.79     12.19 o
  12  13   3      798.84      768.20     13.74 o
  13  13   3      142.89      149.74      9.88 o
  14  13   3       60.17       73.72      7.16 o
  15  13   3      223.98      229.28     11.31 o
  16  13   3      338.68      345.66     12.86 o
  17  13   3       10.31       14.78      8.62 o
  18  13   3        0.19       22.33     15.47 o
   0  14   3      556.45      485.30      9.90 o
   1  14   3      704.47      755.53      9.00 o
   2  14   3      544.90      520.16      8.76 o
   3  14   3      433.14      418.47      8.45 o
   4  14   3     7743.00     7242.32     47.92 o
   5  14   3        5.17       12.67      3.70 o
   6  14   3      763.57      738.76     10.62 o
   7  14   3     2044.52     2106.37     21.70 o
   8  14   3       26.49       14.11      8.00 o
   9  14   3       79.40       44.41      6.01 o
  10  14   3      191.89      190.84     10.07 o
  11  14   3        1.99        9.17      5.14 o
  12  14   3      128.69      127.35      7.74 o
  13  14   3       62.35       66.78      6.88 o
  14  14   3        3.17        6.20      5.80 o
  15  14   3      457.20      450.55     13.01 o
  16  14   3      133.02      131.13      8.79 o
  17  14   3       23.64       36.65     10.22 o
   1  15   3       67.20       69.61      4.57 o
   2  15   3       95.05       62.49      4.45 o
   3  15   3      744.42      693.28     12.34 o
   4  15   3       49.46       57.24      5.33 o
   5  15   3      557.72      568.71     13.97 o
   6  15   3      354.70      325.45      8.07 o
   7  15   3     1230.08     1276.17     23.75 o
   8  15   3      963.77      900.70     15.33 o
   9  15   3      844.82      811.55     19.70 o
  10  15   3       27.43       22.73      5.65 o
  11  15   3       17.90       18.29      6.76 o
  12  15   3      896.21      889.94     15.72 o
  13  15   3      715.13      737.31     17.24 o
  14  15   3        0.82       -3.53      5.87 o
  15  15   3     1059.19     1032.16     17.74 o
  16  15   3        0.43       22.27      7.27 o
  17  15   3       92.97       87.45     12.78 o
   0  16   3      144.50      108.00     11.03 o
   1  16   3      278.28      264.98      9.79 o
   2  16   3       30.27       17.78      3.91 o
   3  16   3       71.52       77.87      4.94 o
   4  16   3       63.99       57.71      4.73 o
   5  16   3     1425.89     1486.15     18.38 o
   6  16   3      261.45      288.35      9.96 o
   7  16   3      655.48      655.66     13.62 o
   8  16   3        4.28        5.81      5.37 o
   9  16   3       30.84       33.71      7.88 o
  10  16   3        5.37       -0.10      5.46 o
  11  16   3      443.09      438.67     12.44 o
  12  16   3       55.70       38.49      6.60 o
  13  16   3       91.69      103.41      8.04 o
  14  16   3      186.46      204.66     10.08 o
  15  16   3       12.07       13.14      6.74 o
  16  16   3      139.79      163.42     12.48 o
   1  17   3      617.90      567.87     13.85 o
   2  17   3      485.88      507.42     10.20 o
   3  17   3      484.22      501.75      9.78 o
   4  17   3       94.03       89.38      6.22 o
   5  17   3       31.49       30.16      5.67 o
   6  17   3       83.72       75.99      6.82 o
   7  17   3       12.20       11.84      5.49 o
   8  17   3       15.36        5.33      5.81 o
   9  17   3        0.00       -0.12      5.69 o
  10  17   3       82.38       72.02      7.24 o
  11  17   3      171.20      183.08      9.40 o
  12  17   3       26.09       17.25      6.24 o
  13  17   3       31.82       29.95      7.40 o
  14  17   3       69.44       85.14      8.23 o
  15  17   3      106.33      115.28     11.25 o
   0  18   3       39.74       45.74      9.21 o
   1  18   3        0.58       -4.06      5.07 o
   2  18   3      144.36      169.54      8.88 o
   3  18   3      294.40      269.84     13.97 o
   4  18   3      278.18      292.67     13.78 o
   5  18   3      440.18      466.00     11.71 o
   6  18   3      181.12      177.66      8.86 o
   7  18   3       10.66        6.71      6.04 o
   8  18   3        2.88       18.22      6.42 o
   9  18   3       30.51       22.41      6.15 o
  10  18   3       16.67       22.77      6.27 o
  11  18   3       11.34       13.93      6.56 o
  12  18   3       30.14       30.83      6.93 o
  13  18   3       74.52       76.61      8.30 o
  14  18   3       47.40       37.69      9.07 o
   1  19   3       72.96       70.58      7.22 o
   2  19   3      324.57      349.10     11.60 o
   3  19   3       44.12       46.39      6.64 o
   4  19   3        0.90       -2.49      6.84 o
   5  19   3       11.48       13.11      6.52 o
   6  19   3      134.76      138.14      8.52 o
   7  19   3       46.30       51.92      9.72 o
   8  19   3        0.07       12.34      6.61 o
   9  19   3     1230.17     1259.50     19.35 o
  10  19   3      239.65      284.67     11.25 o
  11  19   3      290.30      341.16     15.05 o
  12  19   3      262.77      256.86     11.12 o
  13  19   3        8.79       10.98      8.55 o
   0  20   3       47.76       52.76     10.97 o
   1  20   3       13.00        4.52      6.17 o
   2  20   3       64.01       53.77      7.28 o
   3  20   3        0.15      -10.99     10.99 o
   4  20   3      568.41      585.81     18.21 o
   5  20   3        4.76       -8.43      8.43 o
   6  20   3      467.45      483.60     17.32 o
   7  20   3        1.95        6.95      7.25 o
   8  20   3      282.74      259.99     10.76 o
   9  20   3       38.12       47.46      7.62 o
  10  20   3      443.21      429.41     13.43 o
  11  20   3        1.78       -6.94      6.94 o
   1  21   3       26.07       15.79      7.75 o
   2  21   3       47.78       58.28      9.52 o
   3  21   3      347.25      352.79     15.27 o
   4  21   3      365.36      354.65     17.40 o
   5  21   3      412.61      353.78     20.70 o
   6  21   3      463.24      492.00     20.16 o
   7  21   3       48.42       30.25      9.29 o
   8  21   3      158.40      163.41     11.57 o
   9  21   3        3.86        5.23      7.01 o
  10  21   3        3.76       13.70     11.81 o
   0  22   3       13.20       47.42     12.57 o
   1  22   3       93.57      108.37     10.19 o
   2  22   3       19.27        8.02      9.86 o
   3  22   3      237.30      243.00     16.63 o
   4  22   3      519.76      492.28     24.67 o
   5  22   3       36.26       69.46     11.93 o
   6  22   3        7.57       36.57      9.83 o
   7  22   3        6.70       16.45      9.04 o
   1  23   3       27.68       31.39     11.08 o
   2  23   3      141.71      163.31     14.62 o
   3  23   3       43.18       59.51     14.11 o
   4  23   3      504.08      532.34     26.70 o
   0   0   4   291298.69   297458.66   5131.55 o
   1   0   4       80.20      229.18      4.44 o
   2   0   4      856.35      952.96     10.44 o
   3   0   4     1860.09     2062.55     23.45 o
   4   0   4     1577.80     1585.29     23.68 o
   5   0   4      293.58      399.61      7.62 o
   6   0   4        1.76        4.01      2.20 o
   7   0   4    24578.79    26458.21    268.82 o
   8   0   4      115.82       87.94      4.58 o
   9   0   4     2754.30     2957.51     31.06 o
  10   0   4     6662.77     6590.10     58.44 o
  11   0   4       51.65       67.67      5.53 o
  12   0   4       33.38       23.66      4.98 o
  13   0   4     2378.45     2403.60     27.90 o
  14   0   4      200.68      177.03     10.48 o
  15   0   4      286.85      272.73     11.75 o
  16   0   4       63.93       93.04      9.34 o
  17   0   4      712.23      617.56     28.29 o
  18   0   4     1722.29     1794.15     41.52 o
  19   0   4      514.47      476.44     36.11 o
  20   0   4      387.47      507.46     38.78 o
  21   0   4        7.23      -17.91     17.91 o
  22   0   4      379.09      357.78     36.63 o
   1   1   4    28037.37    28971.28    177.17 o
   2   1   4     2319.35     2536.34     21.65 o
   3   1   4     1476.01     1218.28     10.02 o
   4   1   4     1558.38     1870.93     17.41 o
   5   1   4     1213.70     1125.02     14.03 o
   6   1   4     5528.47     6225.19     48.26 o
   7   1   4      322.79      331.78      5.85 o
   8   1   4     3021.81     2969.30     22.87 o
   9   1   4     1118.41     1179.55      9.60 o
  10   1   4     2807.07     2913.28     18.96 o
  11   1   4       80.41       40.88      3.46 o
  12   1   4     9439.97     8917.11     55.11 o
  13   1   4     3129.83     3105.52     24.84 o
  14   1   4      607.44      540.57      9.61 o
  15   1   4      888.09      970.22     14.22 o
  16   1   4       53.98       40.25      5.99 o
  17   1   4       28.50       31.67      6.57 o
  18   1   4       79.57      140.85     15.39 o
  19   1   4       13.82       30.36     11.21 o
  20   1   4        0.08      -11.80     11.80 o
  21   1   4       49.47       43.09     14.67 o
  22   1   4        2.65        9.71     14.90 o
   0   2   4    25256.66    26529.54    265.36 o
   1   2   4     4848.05     4990.64     40.43 o
   2   2   4    15889.23    17429.20    115.07 o
   3   2   4    41362.70    44367.48    342.91 o
   4   2   4     3111.32     3374.55     33.22 o
   5   2   4      311.26      303.05     25.08 o
   6   2   4    10056.99    10839.82     75.15 o
   7   2   4      847.52      861.48      9.71 o
   8   2   4     1437.47     1760.91     14.14 o
   9   2   4     3762.74     4084.21     27.03 o
  10   2   4        0.48       20.94      2.43 o
  11   2   4     2268.59     2281.76     16.14 o
  12   2   4      509.47      432.55     10.81 o
  13   2   4     2112.57     1829.81     19.94 o
  14   2   4      329.61      354.12     11.67 o
  15   2   4      128.53      130.12      7.25 o
  16   2   4       67.57       54.45      6.20 o
  17   2   4      166.81      174.93      9.70 o
  18   2   4      397.40      437.12     16.31 o
  19   2   4       44.55       26.36     13.15 o
  20   2   4      208.29      191.04     15.27 o
  21   2   4       43.87       37.47     16.58 o
  22   2   4       84.44       62.87     24.34 o
   1   3   4    52506.63    54933.22    387.13 o
   2   3   4    11698.13    12413.74     89.30 o
   3   3   4     7049.53     7811.70     53.63 o
   4   3   4     2244.63     2326.62     24.16 o
   5   3   4      394.95      462.07      5.38 o
   6   3   4      219.13      296.88      4.52 o
   7   3   4       32.86       53.87      2.67 o
   8   3   4      216.53      233.56      8.02 o
   9   3   4     1824.04     1985.35     14.54 o
  10   3   4      306.63      296.67      5.50 o
  11   3   4     2304.51     2528.28     17.48 o
  12   3   4       79.70       64.75      4.22 o
  13   3   4      129.59      202.95      6.81 o
  14   3   4     1106.69     1147.38     15.71 o
  15   3   4      123.00      132.68      7.43 o
  16   3   4        8.62       -2.71      5.54 o
  17   3   4      104.91       96.47      8.61 o
  18   3   4        3.45       -6.60      6.60 o
  19   3   4       49.90       54.01     10.20 o
  20   3   4        0.16      -14.01     14.01 o
  21   3   4      151.88      161.95     38.94 o
  22   3   4      123.30       83.69     25.12 o
   0   4   4     9293.19     7025.50   1426.28 o
   1   4   4      147.66      177.33      3.44 o
   2   4   4    13488.65    15114.89     96.04 o
   3   4   4     3402.42     3040.74    253.63 o
   4   4   4     5833.13     6225.21     44.21 o
   5   4   4     5271.12     5614.36     36.09 o
   6   4   4        9.94       15.16      1.93 o
   7   4   4      104.51       58.58      2.43 o
   8   4   4       95.95       44.77      2.72 o
   9   4   4     3157.01     3167.98     21.80 o
  10   4   4      534.34      513.30      6.65 o
  11   4   4      194.20      191.13      5.24 o
  12   4   4      162.80      226.91      5.84 o
  13   4   4       52.40       77.16      5.81 o
  14   4   4     2517.15     2353.34     26.70 o
  15   4   4        1.95       -2.69      5.24 o
  16   4   4      142.83      133.74      8.82 o
  17   4   4      435.37      476.09     14.86 o
  18   4   4      315.70      364.96     13.82 o
  19   4   4      214.28      180.35     12.41 o
  20   4   4      459.53      471.56     26.02 o
  21   4   4     1300.16     1305.87     39.36 o
  22   4   4      157.91      120.23     27.11 o
   1   5   4     3516.70     4181.27     38.76 o
   2   5   4     5846.33     6855.53     56.13 o
   3   5   4     2368.45     1705.39    183.38 o
   4   5   4     1211.79     1400.25     16.26 o
   5   5   4     1344.66     1459.80     11.81 o
   6   5   4     4323.05     4982.04     34.84 o
   7   5   4      258.66      296.00      6.21 o
   8   5   4      483.45      473.98      5.78 o
   9   5   4      731.35      817.06      9.53 o
  10   5   4       85.99       96.34      3.89 o
  11   5   4     4369.45     4131.95     30.60 o
  12   5   4     2584.99     2415.09     20.82 o
  13   5   4     3013.54     2707.57     24.85 o
  14   5   4     6652.66     6375.07     56.33 o
  15   5   4      426.74      427.51     12.25 o
  16   5   4       93.27       74.44      9.48 o
  17   5   4       42.08       27.40      9.64 o
  18   5   4       28.80       33.86      7.67 o
  19   5   4       43.50       44.77      9.73 o
  20   5   4      552.87      647.59     24.72 o
  21   5   4      117.53      104.39     17.02 o
   0   6   4    38263.05    43497.60    344.21 o
   1   6   4     2674.15     2565.72     15.53 o
   2   6   4      237.20      203.74      4.37 o
   3   6   4     2826.63     3192.49     20.54 o
   4   6   4       14.83        9.17      1.37 o
   5   6   4       96.95       81.97      3.39 o
   6   6   4     1298.63     1564.08     12.36 o
   7   6   4      122.30      215.82      4.60 o
   8   6   4     5039.10     5377.62     34.46 o
   9   6   4       97.72       66.52      3.29 o
  10   6   4      202.09      222.15      6.66 o
  11   6   4       10.58        1.60      3.44 o
  12   6   4       11.10        3.82      4.35 o
  13   6   4      105.37      105.23      5.86 o
  14   6   4        0.85        8.69      5.45 o
  15   6   4      566.05      562.74     17.43 o
  16   6   4       29.21       26.23      6.94 o
  17   6   4       46.97       55.93      8.11 o
  18   6   4      124.56      119.49      9.70 o
  19   6   4        0.26       -8.19      8.19 o
  20   6   4       44.91       52.68     10.72 o
  21   6   4      252.83      292.63     18.96 o
   1   7   4     9508.42    10020.60     80.18 o
   2   7   4    11159.41    12269.74     79.49 o
   3   7   4      144.05      109.52      2.60 o
   4   7   4     3392.87     3764.47     26.99 o
   5   7   4      284.53      326.05      5.51 o
   6   7   4     1062.82     1104.62      9.93 o
   7   7   4     5380.76     5534.47     62.83 o
   8   7   4      114.15       97.47      3.70 o
   9   7   4      698.94      674.52      9.06 o
  10   7   4      310.99      318.51      8.00 o
  11   7   4     1083.78      992.76     12.52 o
  12   7   4       81.01       92.17      5.36 o
  13   7   4       85.76       60.22      5.34 o
  14   7   4        0.38        9.45      4.40 o
  15   7   4        0.36       -4.93      4.93 o
  16   7   4       21.67       31.89      6.70 o
  17   7   4      104.04       78.63      9.86 o
  18   7   4       47.27       38.39      9.47 o
  19   7   4        1.71       -4.94      8.82 o
  20   7   4      222.23      184.07     13.90 o
  21   7   4       98.28      135.36     13.34 o
   0   8   4     7544.21     8473.47    162.51 o
   1   8   4      771.04      970.62      8.76 o
   2   8   4      275.01      275.09      4.35 o
   3   8   4     2297.14     2601.95     18.05 o
   4   8   4        3.26       -1.36      1.36 o
   5   8   4      131.24       78.10      2.76 o
   6   8   4       77.25      121.72      3.87 o
   7   8   4      219.21      260.12      5.40 o
   8   8   4     1442.77     1262.08     20.43 o
   9   8   4      552.87      443.59      8.18 o
  10   8   4       61.41       31.81      4.85 o
  11   8   4     3146.14     3062.19     25.76 o
  12   8   4       13.68        4.34      4.02 o
  13   8   4      162.49      176.60      6.80 o
  14   8   4      141.11      157.52      7.92 o
  15   8   4      269.97      286.34     10.79 o
  16   8   4      814.99      821.85     25.01 o
  17   8   4       61.20       46.83      9.27 o
  18   8   4      162.80      146.79     12.21 o
  19   8   4      250.51      261.68     19.27 o
  20   8   4        0.83        1.73      9.61 o
  21   8   4       35.97       59.18     20.98 o
   1   9   4      450.72      598.04      7.20 o
   2   9   4      599.65      620.48      7.86 o
   3   9   4       78.29       85.21      3.28 o
   4   9   4      194.69      142.37      3.27 o
   5   9   4     1560.79     1508.23     81.41 o
   6   9   4      202.48      193.16     10.87 o
   7   9   4     3349.92     3190.70     26.81 o
   8   9   4       17.20        7.10      3.42 o
   9   9   4     3177.68     2945.73     26.04 o
  10   9   4      710.69      649.03     14.09 o
  11   9   4     1604.07     1573.79     17.86 o
  12   9   4      158.76      128.53      6.00 o
  13   9   4       26.20       22.80      4.54 o
  14   9   4     1587.11     1654.06     20.78 o
  15   9   4      524.68      453.09     12.37 o
  16   9   4      867.81      969.55     20.33 o
  17   9   4      833.04      930.87     20.87 o
  18   9   4      328.85      375.89     17.18 o
  19   9   4       48.55       63.47     10.92 o
  20   9   4       92.81       81.01     12.10 o
   0  10   4      756.97      808.37     11.74 o
   1  10   4     1222.22     1406.99     12.90 o
   2  10   4      492.09      566.24      7.13 o
   3  10   4       28.51       33.59      2.40 o
   4  10   4     4928.12     5001.21     34.38 o
   5  10   4       26.14       34.49      3.71 o
   6  10   4      335.67      272.87      7.43 o
   7  10   4        0.10        1.99      3.08 o
   8  10   4      329.67      331.51      7.80 o
   9  10   4      968.79      887.99     12.85 o
  10  10   4     4563.67     4260.23     35.26 o
  11  10   4     1212.70     1292.12     16.19 o
  12  10   4      160.24      214.74      7.52 o
  13  10   4       31.16       42.83      5.17 o
  14  10   4        2.65       21.43      5.09 o
  15  10   4       72.58       70.78      6.86 o
  16  10   4       10.69       18.91      7.62 o
  17  10   4      272.82      293.53     26.94 o
  18  10   4      100.35       98.02     11.28 o
  19  10   4       42.24       50.49     10.50 o
  20  10   4       56.71       38.67     19.92 o
   1  11   4      641.58      776.96      8.42 o
   2  11   4      338.89      388.57      5.85 o
   3  11   4        1.62       -2.14      2.14 o
   4  11   4      324.18      330.55      7.15 o
   5  11   4      821.60      804.53     10.28 o
   6  11   4      583.63      551.11     10.07 o
   7  11   4        0.12       -2.61      3.26 o
   8  11   4     1886.28     1749.29     17.45 o
   9  11   4      318.83      336.46      8.96 o
  10  11   4      692.97      706.43     11.74 o
  11  11   4      832.61      743.55     12.46 o
  12  11   4      338.14      343.49      9.18 o
  13  11   4       74.57       65.70      6.01 o
  14  11   4        0.80       -4.83      4.83 o
  15  11   4       61.68       69.47      7.58 o
  16  11   4      349.47      398.96     13.80 o
  17  11   4      311.61      356.22     15.25 o
  18  11   4       10.49       10.73      8.58 o
  19  11   4       71.98       49.71     15.31 o
   0  12   4     2144.50     2110.09     23.58 o
   1  12   4      678.62      577.70      7.52 o
   2  12   4     1843.25     1795.47     17.51 o
   3  12   4      916.28      914.71     10.09 o
   4  12   4       67.30      115.73      4.62 o
   5  12   4      114.04       92.60      4.39 o
   6  12   4      569.26      503.30      8.40 o
   7  12   4      308.43      360.71      8.33 o
   8  12   4      136.72      118.27      6.04 o
   9  12   4      333.97      286.10      8.63 o
  10  12   4       60.15       54.16      5.41 o
  11  12   4        5.24       -4.41      4.41 o
  12  12   4        0.04       -0.49      4.55 o
  13  12   4       35.92       34.42      6.33 o
  14  12   4        6.62       15.29      5.52 o
  15  12   4      118.24      107.73      7.66 o
  16  12   4      906.45      913.85     22.52 o
  17  12   4      472.09      478.69     17.32 o
  18  12   4        6.62       27.90     10.95 o
   1  13   4      507.70      598.02      8.05 o
   2  13   4     1026.57      875.73     13.13 o
   3  13   4      422.36      341.04      7.19 o
   4  13   4       23.11       39.30      3.75 o
   5  13   4       12.96        5.07      3.38 o
   6  13   4       95.37      106.55      5.03 o
   7  13   4        1.87        2.81      3.83 o
   8  13   4      804.48      839.77     12.79 o
   9  13   4      277.09      217.35      7.98 o
  10  13   4     1222.54     1197.00     17.57 o
  11  13   4      164.70      161.04      9.28 o
  12  13   4       36.97       34.78      5.57 o
  13  13   4     1607.28     1549.62     20.28 o
  14  13   4      205.05      200.37      9.42 o
  15  13   4        0.19        8.72      7.24 o
  16  13   4      181.94      198.83     13.16 o
  17  13   4      179.91      183.27     12.42 o
  18  13   4       26.17       52.35     12.46 o
   0  14   4      625.13      516.55     11.60 o
   1  14   4      586.17      585.18      9.29 o
   2  14   4       15.41       17.00      4.60 o
   3  14   4     1425.71     1309.40     13.65 o
   4  14   4      137.40      128.70      5.35 o
   5  14   4       45.88       81.11      5.14 o
   6  14   4      105.25      166.70      6.05 o
   7  14   4      679.28      609.98     10.54 o
   8  14   4      222.45      213.51      9.18 o
   9  14   4      563.51      576.41     17.19 o
  10  14   4      440.45      395.05     11.62 o
  11  14   4      280.31      264.77     10.11 o
  12  14   4        4.24        9.65      5.59 o
  13  14   4       58.05       58.91      6.65 o
  14  14   4       24.72       16.69      6.24 o
  15  14   4      112.33      120.38      8.51 o
  16  14   4       90.61      133.39      8.85 o
  17  14   4       18.62       58.51     10.42 o
   1  15   4       15.87       13.50      3.45 o
   2  15   4       19.38       16.56      3.59 o
   3  15   4       12.29       31.84      4.03 o
   4  15   4      527.28      477.85      8.95 o
   5  15   4      134.48      122.53      6.00 o
   6  15   4      922.05      884.44     11.79 o
   7  15   4      169.77      188.38      9.03 o
   8  15   4       45.68       41.93      5.88 o
   9  15   4        0.04       -1.91      5.18 o
  10  15   4        0.98       -4.24      5.17 o
  11  15   4      172.21      161.37      8.17 o
  12  15   4      165.16      169.01      9.66 o
  13  15   4       37.70       34.43      6.55 o
  14  15   4        5.42        3.94      9.44 o
  15  15   4       80.72      109.42      8.57 o
  16  15   4      370.40      426.61     15.06 o
  17  15   4       20.40       79.85     14.49 o
   0  16   4       85.63      107.53      8.61 o
   1  16   4      575.04      544.81     10.79 o
   2  16   4      214.50      203.40      6.46 o
   3  16   4      104.34       90.30      5.19 o
   4  16   4     1210.31     1203.19     14.05 o
   5  16   4      146.36      148.76      6.57 o
   6  16   4     1111.41     1129.69     20.52 o
   7  16   4     1030.15     1054.59     17.42 o
   8  16   4        0.45       -3.50      5.22 o
   9  16   4      198.24      202.41     10.91 o
  10  16   4        3.20       -5.55      5.55 o
  11  16   4        4.70       -5.38      5.38 o
  12  16   4      235.38      223.34      9.81 o
  13  16   4      150.43      164.97      9.98 o
  14  16   4       54.65       66.08      7.72 o
  15  16   4       25.19       31.13      7.25 o
  16  16   4        3.46       17.30     15.82 o
   1  17   4       31.58       27.29      5.36 o
   2  17   4        0.08        5.55      4.29 o
   3  17   4      316.47      308.11      9.60 o
   4  17   4      267.09      264.41      8.15 o
   5  17   4      423.21      448.04     11.31 o
   6  17   4        0.72       -0.73      4.90 o
   7  17   4       21.24        5.60      5.50 o
   8  17   4      157.46      135.04      8.34 o
   9  17   4      749.47      725.44     18.28 o
  10  17   4       32.62       18.84      6.22 o
  11  17   4       62.15       53.97      6.99 o
  12  17   4       48.68       51.18      6.99 o
  13  17   4       21.21       12.89      6.80 o
  14  17   4       96.96      118.74      8.92 o
  15  17   4       23.41       47.71      9.88 o
   0  18   4     1856.72     1940.96     31.25 o
   1  18   4      281.49      267.06      9.13 o
   2  18   4     1082.67     1086.29     15.98 o
   3  18   4      304.58      297.21      9.62 o
   4  18   4      265.69      278.51     11.40 o
   5  18   4       59.55       59.86      6.29 o
   6  18   4        0.57        1.71      5.65 o
   7  18   4      197.00      206.78      9.69 o
   8  18   4      302.45      301.62     11.35 o
   9  18   4      209.63      168.25      9.46 o
  10  18   4      512.09      553.27     14.26 o
  11  18   4       39.28       23.30      6.49 o
  12  18   4       23.61       36.73      7.23 o
  13  18   4        8.70       15.57      7.07 o
  14  18   4       92.82       81.30     11.74 o
   1  19   4        0.16       -5.14      5.14 o
   2  19   4       72.29       66.75      7.15 o
   3  19   4      374.02      341.54     13.98 o
   4  19   4      121.29      128.70     10.22 o
   5  19   4        1.87        7.10      6.92 o
   6  19   4      507.55      502.26     19.00 o
   7  19   4       54.12       50.90      7.22 o
   8  19   4       45.10       53.55      8.84 o
   9  19   4      867.63      873.45     17.33 o
  10  19   4      539.09      555.75     14.65 o
  11  19   4      157.75      155.07      9.51 o
  12  19   4      130.96      119.36      9.57 o
  13  19   4       18.02       37.35      9.40 o
   0  20   4      299.96      265.37     14.18 o
   1  20   4     1518.44     1524.67     24.03 o
   2  20   4       11.64       21.34      6.68 o
   3  20   4       26.46       36.18      8.31 o
   4  20   4      263.62      306.28     14.24 o
   5  20   4      711.15      692.60     21.78 o
   6  20   4     1595.06     1603.40     29.64 o
   7  20   4      537.41      547.10     18.46 o
   8  20   4       57.94       86.27     10.70 o
   9  20   4        5.95       12.18      6.70 o
  10  20   4        1.69       10.51      6.86 o
  11  20   4      151.36      173.20     11.25 o
   1  21   4       21.73       36.50      7.90 o
   2  21   4      378.83      417.80     16.15 o
   3  21   4        0.03        0.72      8.20 o
   4  21   4        5.86        7.04      9.25 o
   5  21   4      226.50      328.80     17.01 o
   6  21   4        2.04       23.08     10.57 o
   7  21   4        0.23       13.20     15.37 o
   8  21   4      253.62      255.26     13.26 o
   9  21   4      214.32      190.87     12.03 o
   0  22   4       32.87       41.13     12.34 o
   1  22   4      278.57      304.70     13.76 o
   2  22   4        0.28       39.87     10.95 o
   3  22   4       23.57       16.58     10.43 o
   4  22   4      813.60      933.56     25.41 o
   5  22   4       64.24       74.53     12.03 o
   6  22   4        1.86       -0.72      9.77 o
   7  22   4      511.93      523.81     19.36 o
   1  23   4       50.49       37.06     11.44 o
   2  23   4      299.85      366.04     18.96 o
   3  23   4      403.51      430.48     23.81 o
   4  23   4       24.84       47.16     16.60 o
   1   1   5    25576.54    27482.78    158.71 o
   2   1   5    12096.69    13058.60    132.79 o
   3   1   5     6946.52     7383.08     54.05 o
   4   1   5      950.12      912.94      8.83 o
   5   1   5    22508.62    23117.28    561.19 o
   6   1   5      198.43      130.24     10.81 o
   7   1   5        1.36        6.33      2.48 o
   8   1   5      259.30      306.99      5.86 o
   9   1   5     2461.55     2865.39     21.50 o
  10   1   5     6407.21     6732.44     38.34 o
  11   1   5        1.86        4.60      3.10 o
  12   1   5      789.82      729.35      9.72 o
  13   1   5      203.89      202.06      6.38 o
  14   1   5      784.62      917.39     13.43 o
  15   1   5       37.31       41.26      5.10 o
  16   1   5        0.07       -4.68      4.68 o
  17   1   5       40.27       46.47      8.06 o
  18   1   5      607.27      702.93     21.45 o
  19   1   5      131.01      129.62     16.39 o
  20   1   5       83.73       62.07     14.77 o
  21   1   5        6.45        8.47     23.40 o
  22   1   5       50.05       10.32     15.33 o
   0   2   5    11484.51    11414.81    100.44 o
   1   2   5        0.04       -1.44      1.44 o
   2   2   5    21296.55    22471.19    159.90 o
   3   2   5     7734.19     8257.96     66.35 o
   4   2   5       41.12       57.50      2.27 o
   5   2   5     1271.57     1292.36     13.29 o
   6   2   5     8346.79     9027.19     74.80 o
   7   2   5     1173.52     1235.22     14.43 o
   8   2   5     4024.45     4264.73     29.23 o
   9   2   5       54.63       46.62      2.87 o
  10   2   5     3396.96     3264.32     20.85 o
  11   2   5      373.64      372.66      6.78 o
  12   2   5     1514.99     1341.69     15.10 o
  13   2   5        1.84        7.55      4.01 o
  14   2   5     1144.82     1020.24     15.43 o
  15   2   5      275.69      211.32      8.61 o
  16   2   5      373.25      348.66     12.15 o
  17   2   5       31.24       27.49      7.80 o
  18   2   5      213.94      215.76     22.22 o
  19   2   5       33.67       29.03      9.68 o
  20   2   5      105.59       66.31     16.97 o
  21   2   5       66.27       75.43     18.52 o
  22   2   5      235.22      218.08     21.13 o
   1   3   5     7435.28     7724.24     56.61 o
   2   3   5     5264.88     5821.42     40.97 o
   3   3   5     8159.68     8320.63     53.93 o
   4   3   5     6925.62     7927.68     59.79 o
   5   3   5     2871.87     2861.70     22.26 o
   6   3   5     3699.92     4044.92     30.88 o
   7   3   5     3462.83     3741.28     27.58 o
   8   3   5      679.90      685.32      9.03 o
   9   3   5      269.16      310.38      5.89 o
  10   3   5     3155.33     3190.19     22.60 o
  11   3   5     1833.39     1873.77     17.61 o
  12   3   5      778.58      684.17     10.31 o
  13   3   5      838.58      824.42     11.78 o
  14   3   5      513.45      406.12     14.37 o
  15   3   5       10.08       25.86      5.79 o
  16   3   5       89.20       72.42      7.31 o
  17   3   5        4.80        8.58      6.25 o
  18   3   5       64.55       51.01      8.83 o
  19   3   5      136.77      141.60     11.42 o
  20   3   5      318.53      358.28     21.39 o
  21   3   5      875.96      938.10     56.34 o
  22   3   5      867.23     1113.03     55.88 o
   0   4   5    21971.08    23458.50    288.22 o
   1   4   5    14475.30    15047.74     95.61 o
   2   4   5       11.43       53.55      3.13 o
   3   4   5     4464.13     4748.42     60.67 o
   4   4   5       77.26       73.08      2.71 o
   5   4   5     5933.62     6538.57     43.99 o
   6   4   5      680.72      706.77      7.10 o
   7   4   5     1546.35     1428.72     12.46 o
   8   4   5      798.08      887.28     11.94 o
   9   4   5     1063.47     1014.31     10.14 o
  10   4   5     1135.86     1080.73     11.31 o
  11   4   5     1670.51     1855.47     14.96 o
  12   4   5      749.69      789.65      9.76 o
  13   4   5       44.23       24.79      5.42 o
  14   4   5      737.87      775.28     16.37 o
  15   4   5      184.38      200.22      9.09 o
  16   4   5      125.69      180.97      9.73 o
  17   4   5       45.53       34.06      7.24 o
  18   4   5       10.00       20.09      7.32 o
  19   4   5       42.13       39.91      9.39 o
  20   4   5        0.40       -8.68      8.68 o
  21   4   5      126.63      129.75     17.57 o
   1   5   5     1059.80     1393.37     14.87 o
   2   5   5        6.82       18.08      2.25 o
   3   5   5     1233.05     1514.23     18.24 o
   4   5   5     8173.62     8803.75     54.75 o
   5   5   5        5.98       24.84      1.86 o
   6   5   5       68.05       94.30      3.04 o
   7   5   5       42.82       63.60      2.41 o
   8   5   5      540.43      561.59      7.09 o
   9   5   5      563.46      665.96      8.28 o
  10   5   5       15.14        7.05      3.55 o
  11   5   5      397.79      402.36      7.76 o
  12   5   5     1568.54     1412.70     15.87 o
  13   5   5     2538.13     2446.32     27.23 o
  14   5   5     1063.84     1129.20     17.63 o
  15   5   5       93.55      126.59      8.08 o
  16   5   5      547.30      481.35     14.50 o
  17   5   5      122.16      120.07      9.16 o
  18   5   5      243.56      305.29     13.11 o
  19   5   5        4.53       -0.59      7.68 o
  20   5   5        1.43       -9.56      9.93 o
  21   5   5       69.91       50.23     16.70 o
   0   6   5    13732.74    15443.36    125.02 o
   1   6   5      853.94      910.78      7.60 o
   2   6   5      203.98      300.00      4.43 o
   3   6   5      135.38      206.58      5.33 o
   4   6   5      335.09      252.36      5.45 o
   5   6   5     1603.04     1734.33     13.09 o
   6   6   5       37.40       58.13      2.66 o
   7   6   5     3910.28     3998.30     27.83 o
   8   6   5      104.25      120.09      4.33 o
   9   6   5      511.87      514.48     12.02 o
  10   6   5       65.73       79.56      4.44 o
  11   6   5      304.91      316.42      8.67 o
  12   6   5     2809.36     2569.92     23.88 o
  13   6   5      289.33      283.63      8.25 o
  14   6   5      366.16      381.22     14.67 o
  15   6   5      136.11      135.26      9.29 o
  16   6   5      986.05     1023.61     17.91 o
  17   6   5     1143.20     1132.01     24.22 o
  18   6   5        0.93       12.87      7.45 o
  19   6   5      171.64      195.86     21.92 o
  20   6   5      683.60      761.96     23.09 o
  21   6   5      520.41      511.29     23.43 o
   1   7   5     1597.08     1725.21     11.65 o
   2   7   5     1109.23     1137.06      9.40 o
   3   7   5      318.52      278.53      3.60 o
   4   7   5     3077.64     3196.33     25.64 o
   5   7   5      428.73      503.36      9.82 o
   6   7   5     2690.64     2789.37     19.65 o
   7   7   5      994.29      989.44     10.07 o
   8   7   5      447.20      480.88      7.57 o
   9   7   5     7246.93     7133.08     51.44 o
  10   7   5      516.45      490.32      8.83 o
  11   7   5     1910.84     2063.87     20.59 o
  12   7   5      742.75      693.47     11.45 o
  13   7   5      519.30      490.79     10.51 o
  14   7   5       67.94       58.84      5.77 o
  15   7   5       42.21       53.50      6.69 o
  16   7   5      237.85      222.22     13.19 o
  17   7   5       35.44       30.37      7.63 o
  18   7   5      536.16      562.17     19.75 o
  19   7   5      206.92      161.50     14.05 o
  20   7   5        5.02       -9.41      9.41 o
  21   7   5       13.77      -10.87     12.97 o
   0   8   5     5545.32     5791.20     46.49 o
   1   8   5     1796.31     1896.51     13.57 o
   2   8   5      601.65      694.22      6.68 o
   3   8   5       62.73       62.68      3.05 o
   4   8   5      141.85      138.60      2.72 o
   5   8   5       23.19       38.58      3.70 o
   6   8   5       79.58       84.10      4.23 o
   7   8   5      354.03      370.57      9.58 o
   8   8   5        8.49       -2.64      3.14 o
   9   8   5      998.40     1019.33     15.63 o
  10   8   5      751.16      820.34     12.06 o
  11   8   5     1733.91     1680.41     18.40 o
  12   8   5        2.93        7.97      4.00 o
  13   8   5     1679.21     1568.77     18.31 o
  14   8   5     2799.84     2745.93     26.66 o
  15   8   5      340.49      329.28     11.54 o
  16   8   5       19.84       42.56      7.11 o
  17   8   5       40.47       38.85      8.60 o
  18   8   5      100.07      125.31     13.62 o
  19   8   5        3.86       -5.99      8.97 o
  20   8   5        3.97       10.17      9.55 o
   1   9   5     1344.98     1463.95     10.94 o
   2   9   5      201.56      170.47      3.58 o
   3   9   5     1355.01     1447.03     10.82 o
   4   9   5      624.46      769.69      7.11 o
   5   9   5       38.75       47.30      6.40 o
   6   9   5     1248.12     1194.36     18.99 o
   7   9   5        0.31       -2.45      2.45 o
   8   9   5      816.89      739.82     10.71 o
   9   9   5      402.33      467.31     11.13 o
  10   9   5       11.36        9.56      4.15 o
  11   9   5     3114.81     2997.01     27.35 o
  12   9   5      589.18      559.82     10.60 o
  13   9   5        6.51       -1.94      4.29 o
  14   9   5        0.99       18.73      5.11 o
  15   9   5      449.19      512.83     14.64 o
  16   9   5      455.67      452.14     15.61 o
  17   9   5       96.27      127.70     10.34 o
  18   9   5      550.72      527.44     21.24 o
  19   9   5       13.11        8.50      9.63 o
  20   9   5       19.92       18.15     10.98 o
   0  10   5      961.43      992.12     19.02 o
   1  10   5        1.30        5.49      1.78 o
   2  10   5     4784.26     4638.66     32.87 o
   3  10   5      608.38      673.13      7.26 o
   4  10   5      884.33     1002.03     10.75 o
   5  10   5      287.01      310.15      6.19 o
   6  10   5      131.63      124.39      8.15 o
   7  10   5       95.02      134.72      5.59 o
   8  10   5       68.43       83.18      5.39 o
   9  10   5      298.81      272.00      7.44 o
  10  10   5       46.90       35.82      6.35 o
  11  10   5      239.61      248.65      8.22 o
  12  10   5      523.56      473.17     10.44 o
  13  10   5        2.96       -4.30      4.30 o
  14  10   5       17.67       19.04      5.01 o
  15  10   5       29.52       35.90      7.54 o
  16  10   5       32.12       22.29      7.84 o
  17  10   5        5.53       18.57      8.23 o
  18  10   5       18.48       15.82      9.49 o
  19  10   5        3.58       -1.11      9.24 o
  20  10   5       11.88        4.18     18.91 o
   1  11   5     1921.71     2187.78     15.49 o
   2  11   5     1303.36     1471.83     11.66 o
   3  11   5     1395.26     1358.53     18.06 o
   4  11   5      113.28      112.49      4.56 o
   5  11   5      764.94      730.83      9.14 o
   6  11   5       77.42       81.52      4.36 o
   7  11   5      100.14       68.10      4.60 o
   8  11   5       42.20       51.67      4.48 o
   9  11   5      185.81      173.53      7.44 o
  10  11   5     1390.64     1226.68     15.93 o
  11  11   5      365.21      347.73     10.25 o
  12  11   5      695.65      672.65     11.66 o
  13  11   5       75.12       79.21      6.30 o
  14  11   5        7.59       18.79      5.52 o
  15  11   5        5.42        8.97      6.03 o
  16  11   5        7.44        0.99      7.53 o
  17  11   5      173.20      218.07     13.95 o
  18  11   5       11.12       32.99      9.16 o
  19  11   5        5.00       23.49     16.33 o
   0  12   5      347.76      315.90      7.92 o
   1  12   5      457.84      486.74      6.55 o
   2  12   5      365.69      356.81      6.31 o
   3  12   5     1425.26     1551.63     15.16 o
   4  12   5      218.56      184.35      5.43 o
   5  12   5     1282.20     1209.33     12.53 o
   6  12   5      930.09      909.88     11.06 o
   7  12   5      253.47      250.59      7.25 o
   8  12   5       26.77       21.44      4.26 o
   9  12   5        0.00        3.78      4.26 o
  10  12   5       34.32       16.10      4.72 o
  11  12   5       19.86       16.32      4.88 o
  12  12   5       78.34       89.74      6.45 o
  13  12   5      528.93      506.78     12.47 o
  14  12   5      314.59      292.87     10.25 o
  15  12   5      968.71     1014.76     18.01 o
  16  12   5        1.29        7.92      7.06 o
  17  12   5        7.05        9.13      8.31 o
  18  12   5      106.02      149.36     12.13 o
   1  13   5        3.37       -1.40      2.64 o
   2  13   5       91.53       86.31      4.32 o
   3  13   5     1423.70     1546.33     14.79 o
   4  13   5       20.27        6.69      3.24 o
   5  13   5      144.15      134.26      5.63 o
   6  13   5      362.45      316.43      7.55 o
   7  13   5       68.65       50.13      4.66 o
   8  13   5      141.13      146.25      6.86 o
   9  13   5      154.56      159.20      7.66 o
  10  13   5      134.01      156.70      7.35 o
  11  13   5      737.59      735.73     14.03 o
  12  13   5       14.90        8.62      5.73 o
  13  13   5       21.53       12.83      5.67 o
  14  13   5       47.17       33.67      6.11 o
  15  13   5      568.93      513.84     13.60 o
  16  13   5      193.16      184.74     10.46 o
  17  13   5       75.52       50.83      9.41 o
  18  13   5      332.57      370.79     38.47 o
   0  14   5      198.79      193.72      8.00 o
   1  14   5     6170.88     5716.32     38.96 o
   2  14   5      435.43      407.46      7.94 o
   3  14   5       95.40       66.66      4.33 o
   4  14   5      359.63      285.18      6.84 o
   5  14   5     1012.89     1028.49     13.13 o
   6  14   5     1177.11     1180.04     13.52 o
   7  14   5       68.51       67.12      5.31 o
   8  14   5      196.32      229.92      9.24 o
   9  14   5      226.91      185.33      7.74 o
  10  14   5      615.60      568.28     14.23 o
  11  14   5      969.91      865.27     15.73 o
  12  14   5       15.11       16.90      5.59 o
  13  14   5      135.50      154.88     11.13 o
  14  14   5      154.75      145.74      8.46 o
  15  14   5       23.80       45.26      7.37 o
  16  14   5      168.15      196.95     10.39 o
  17  14   5      203.87      220.33     22.54 o
   1  15   5        0.00       15.91      3.55 o
   2  15   5       42.89       39.63      3.85 o
   3  15   5      124.03      121.11      5.14 o
   4  15   5      684.55      692.33     16.26 o
   5  15   5     1897.80     1791.03     18.53 o
   6  15   5       58.63       56.68      4.81 o
   7  15   5       68.60       79.52      5.71 o
   8  15   5      413.75      438.67     12.01 o
   9  15   5      859.89      839.20     15.87 o
  10  15   5       41.79       56.09      6.66 o
  11  15   5      194.21      194.01      9.40 o
  12  15   5       10.35       10.47      5.89 o
  13  15   5      278.54      284.47     10.82 o
  14  15   5      689.16      694.26     15.64 o
  15  15   5      281.09      299.43     15.58 o
  16  15   5      228.64      254.19     13.59 o
  17  15   5      140.47      204.79     21.56 o
   0  16   5     1215.32     1306.99     23.38 o
   1  16   5      290.59      291.45      8.16 o
   2  16   5        0.89        6.61      4.10 o
   3  16   5      895.60      825.62     10.83 o
   4  16   5      111.34       94.96      5.66 o
   5  16   5      198.44      198.09      7.28 o
   6  16   5      469.14      493.11      9.96 o
   7  16   5      196.67      175.60      8.45 o
   8  16   5      315.76      301.80     10.45 o
   9  16   5       99.32       93.05      7.47 o
  10  16   5       67.96       60.06      7.08 o
  11  16   5      291.17      281.13     11.00 o
  12  16   5      112.19      131.63      8.62 o
  13  16   5      525.91      515.22     14.01 o
  14  16   5       35.19       14.29      7.85 o
  15  16   5       68.60       51.38      8.70 o
  16  16   5       16.12       72.34     13.83 o
   1  17   5      309.15      284.08      9.08 o
   2  17   5      842.91      890.37     19.38 o
   3  17   5      649.65      662.47     17.63 o
   4  17   5      537.04      528.81     10.80 o
   5  17   5      126.71      103.42      6.21 o
   6  17   5      174.22      163.46      7.87 o
   7  17   5      104.96       91.14      7.37 o
   8  17   5      422.78      409.09     12.41 o
   9  17   5       75.91       56.83      8.08 o
  10  17   5      220.78      214.86     10.15 o
  11  17   5      824.10      867.10     16.29 o
  12  17   5       46.33       40.76      7.09 o
  13  17   5      584.65      608.94     19.50 o
  14  17   5       11.27       16.43      8.54 o
  15  17   5      722.49      759.57     22.30 o
   0  18   5      394.92      340.00     14.35 o
   1  18   5        1.38       11.31      5.08 o
   2  18   5       11.63        1.03      5.09 o
   3  18   5      227.97      250.40      9.05 o
   4  18   5        1.55       -4.33      5.89 o
   5  18   5      353.12      342.36     11.55 o
   6  18   5       23.76       31.96      6.33 o
   7  18   5       66.65       88.35      8.28 o
   8  18   5       14.56       15.39      6.45 o
   9  18   5       50.75       35.89      7.04 o
  10  18   5       29.22       21.99      6.95 o
  11  18   5       73.27       76.29      7.70 o
  12  18   5      369.00      367.46     12.54 o
  13  18   5       74.71       67.14     10.16 o
  14  18   5      212.30      238.27     14.12 o
   1  19   5       46.98       56.56      6.31 o
   2  19   5        6.05        0.55      5.18 o
   3  19   5      113.10      110.51      9.51 o
   4  19   5      390.59      378.92     14.75 o
   5  19   5        2.58        4.03      6.70 o
   6  19   5        2.77        2.24      7.51 o
   7  19   5       63.48       67.99      9.02 o
   8  19   5      751.21      720.19     16.53 o
   9  19   5       38.04       52.12      7.66 o
  10  19   5       16.36       19.57      6.76 o
  11  19   5        6.68       12.39      6.86 o
  12  19   5       91.73      110.14      9.55 o
   0  20   5       24.77        9.89      8.51 o
   1  20   5      344.96      376.29     12.24 o
   2  20   5      273.47      277.12     12.12 o
   3  20   5      473.40      432.04     16.29 o
   4  20   5       53.88       66.80      9.31 o
   5  20   5        0.31        5.92      8.88 o
   6  20   5      151.06      162.69     11.90 o
   7  20   5       47.57       36.45      9.52 o
   8  20   5       19.20       12.84      7.67 o
   9  20   5      508.59      517.81     15.30 o
  10  20   5      335.56      296.85     11.67 o
  11  20   5        0.00        3.63      7.73 o
   1  21   5      273.13      292.15     11.86 o
   2  21   5       24.71       23.48      8.67 o
   3  21   5       85.93      104.88     10.64 o
   4  21   5       93.42      103.50     11.05 o
   5  21   5     2880.60     2943.96     45.41 o
   6  21   5     3130.99     3305.65     56.96 o
   7  21   5      179.79      183.52     14.75 o
   8  21   5        3.45       13.00      8.86 o
   9  21   5      248.70      262.53     13.17 o
   0  22   5       93.55      164.64     15.88 o
   1  22   5       34.43       40.05      9.38 o
   2  22   5       89.62       79.83     18.06 o
   3  22   5      233.65      270.16     18.51 o
   4  22   5       94.31      134.27     13.08 o
   5  22   5      267.49      299.05     21.18 o
   6  22   5       84.87      130.46     14.50 o
   7  22   5      183.19      208.97     15.32 o
   1  23   5      151.09      198.59     21.34 o
   2  23   5      132.78      169.24     22.68 o
   3  23   5       16.53       32.32     11.57 o
   0   0   6    18352.31    19145.99    236.24 o
   1   0   6    22219.29    23969.97    240.40 o
   2   0   6    20339.65    21201.83    213.22 o
   3   0   6     1611.09     2127.78     19.80 o
   5   0   6      583.34      641.90     31.76 o
   6   0   6      143.39      140.07      5.54 o
   7   0   6      632.32      637.03     11.16 o
   8   0   6     3465.10     4099.81     42.74 o
   9   0   6     4056.66     4624.92     48.14 o
  10   0   6      124.74      188.07      7.12 o
  11   0   6      108.52      101.94      6.21 o
  12   0   6     1447.44     1273.25     18.32 o
  13   0   6     5036.43     5127.02     49.55 o
  14   0   6     1109.53     1125.51     20.32 o
  15   0   6       26.80       14.60      8.52 o
  16   0   6       59.15       80.78      9.29 o
  17   0   6      518.28      597.93     24.03 o
  18   0   6      122.27       89.58     20.67 o
  19   0   6       20.37      -16.32     16.64 o
  20   0   6      168.77      158.50     26.32 o
  21   0   6      357.73      322.77     33.54 o
  22   0   6      406.16      561.15     44.00 o
   1   1   6       87.46      136.19      2.95 o
   2   1   6       19.67       27.07      2.52 o
   3   1   6    14574.38    14543.94     97.60 o
   5   1   6      965.63     1032.06     12.81 o
   6   1   6     8682.42     9920.98     69.52 o
   7   1   6      930.33     1001.68     12.48 o
   8   1   6      905.04      974.57     11.45 o
   9   1   6     2373.59     2687.76     22.03 o
  10   1   6      374.65      416.84      7.84 o
  11   1   6     2474.19     2536.39     19.64 o
  12   1   6     1151.69     1027.86     11.51 o
  13   1   6      229.26      210.79      6.25 o
  14   1   6      566.84      470.48      9.65 o
  15   1   6       30.18       22.95      4.74 o
  16   1   6       19.25       27.50      6.93 o
  17   1   6      175.32      179.60     11.11 o
  18   1   6      342.94      359.34     17.43 o
  19   1   6        1.17       -2.90     11.53 o
  20   1   6        1.64       34.20     24.08 o
  21   1   6        0.01       -1.81     13.58 o
  22   1   6       32.05       10.88     14.84 o
   0   2   6    15182.06    15194.70    171.87 o
   1   2   6    23190.46    24225.58    159.20 o
   2   2   6      722.62      814.23      7.18 o
   3   2   6      514.17      485.70      6.29 o
   4   2   6     2639.61     3060.16     35.21 o
   5   2   6     8028.82     8546.22     64.48 o
   6   2   6     1707.65     1882.27     14.62 o
   7   2   6     1682.04     2001.26     16.55 o
   8   2   6     6146.48     6510.86     45.04 o
   9   2   6     2329.59     2410.48     19.97 o
  10   2   6      977.54     1058.59     10.30 o
  11   2   6        1.01       -2.67      2.67 o
  12   2   6      740.35      787.62      9.91 o
  13   2   6     2213.53     2278.14     21.38 o
  14   2   6        0.36        0.27      3.88 o
  15   2   6       72.18       82.96      7.24 o
  16   2   6      485.27      432.44     13.48 o
  17   2   6      339.45      325.25     13.90 o
  18   2   6        1.68       10.22      7.81 o
  19   2   6        1.63       -8.52      8.52 o
  20   2   6       55.58       33.74     13.61 o
  21   2   6       39.91       -3.26     21.84 o
  22   2   6       10.76       18.79     15.13 o
   1   3   6     9607.82    10176.40     70.83 o
   2   3   6       38.23       20.47      2.28 o
   3   3   6    13969.72    15381.33    103.59 o
   4   3   6     5400.79     4996.65     62.85 o
   5   3   6     2570.13     2638.83     19.65 o
   6   3   6    10643.68    11279.70     73.91 o
   7   3   6        8.35        2.25      2.24 o
   8   3   6      931.89      977.86      9.93 o
   9   3   6      424.04      361.20      7.50 o
  10   3   6     1130.98     1115.98     14.81 o
  11   3   6        1.78        0.11      2.51 o
  12   3   6     1525.07     1308.85     13.90 o
  13   3   6       79.48       92.10      6.31 o
  14   3   6      831.16      779.91     15.72 o
  15   3   6      172.80      133.51      7.76 o
  16   3   6       54.10       62.61      7.09 o
  17   3   6       82.27       70.91      7.96 o
  18   3   6        6.30       -1.29      7.32 o
  19   3   6      511.50      557.87     19.27 o
  20   3   6      268.06      244.76     21.00 o
  21   3   6      116.81      164.66     20.39 o
   0   4   6    12030.13    13115.07    118.66 o
   1   4   6      321.52      301.52     19.29 o
   2   4   6    10168.66    11087.63     76.13 o
   3   4   6     1632.58     1712.36     13.60 o
   4   4   6     1218.46     1183.15      9.94 o
   5   4   6      809.84      859.09     10.39 o
   6   4   6      215.01      186.14      5.68 o
   7   4   6     1494.97     1542.76     13.04 o
   8   4   6        8.33       -1.78      2.31 o
   9   4   6      322.65      299.95      5.62 o
  10   4   6      125.08      107.54      4.56 o
  11   4   6      933.89      991.89     17.25 o
  12   4   6     3086.58     2833.33     26.51 o
  13   4   6     2567.85     2467.48     27.23 o
  14   4   6       47.37       23.52      5.75 o
  15   4   6        0.93        5.19      5.31 o
  16   4   6        9.03        3.23      6.00 o
  17   4   6      693.19      807.67     17.65 o
  18   4   6       40.36       32.75      7.58 o
  19   4   6       61.28       37.08      9.97 o
  20   4   6       10.50       -8.25      8.25 o
  21   4   6        0.09       -8.69     13.25 o
   1   5   6       56.62       91.66      2.18 o
   2   5   6      169.95      167.77      3.94 o
   3   5   6     4590.36     5494.54     35.58 o
   4   5   6     3373.83     4039.50     26.84 o
   5   5   6       82.05      144.54      3.60 o
   6   5   6     3039.76     3232.18     27.04 o
   7   5   6      140.81      165.73      4.39 o
   8   5   6      242.07      294.19      4.95 o
   9   5   6      558.54      580.26      7.73 o
  10   5   6       36.77       43.27      3.45 o
  11   5   6        7.49        0.64      3.25 o
  12   5   6      139.80      129.52      5.93 o
  13   5   6     1607.32     1449.89     19.52 o
  14   5   6      116.55      141.13      7.96 o
  15   5   6      446.81      470.73     13.03 o
  16   5   6       13.50       -1.98      5.93 o
  17   5   6       15.27       31.92     10.46 o
  18   5   6       41.69       53.86     10.48 o
  19   5   6       72.81       58.62      8.97 o
  20   5   6      121.18      108.87     11.78 o
  21   5   6       23.18        2.09     13.31 o
   0   6   6     1104.24     1099.79     12.54 o
   1   6   6      127.40      188.81      4.96 o
   2   6   6     3263.58     3760.22     25.76 o
   3   6   6      161.56      133.11      3.47 o
   4   6   6      240.40      252.43      4.40 o
   5   6   6      218.69      266.62      7.71 o
   6   6   6      306.50      284.03      4.99 o
   7   6   6     1344.83     1405.79     13.46 o
   8   6   6      244.38      231.22      5.10 o
   9   6   6       16.44       15.71      3.03 o
  10   6   6       91.17      104.74      4.57 o
  11   6   6       41.43       54.62      5.13 o
  12   6   6     2066.08     1754.87     18.74 o
  13   6   6       36.88       39.07      5.25 o
  14   6   6        1.88       -5.03      5.03 o
  15   6   6       21.98       16.19      5.73 o
  16   6   6      440.45      422.07     13.07 o
  17   6   6      289.48      254.37     11.91 o
  18   6   6       94.37      107.03     11.54 o
  19   6   6       33.62       28.55      8.41 o
  20   6   6      665.87      692.28     22.56 o
  21   6   6      364.31      478.73     32.89 o
   1   7   6        1.50        1.57      1.29 o
   2   7   6     7923.83     8089.32     46.21 o
   3   7   6       53.76       51.22      2.66 o
   4   7   6     5427.63     5587.25     37.09 o
   5   7   6      569.42      604.37     14.26 o
   6   7   6       48.02       41.37      3.49 o
   7   7   6       15.01       20.61      3.93 o
   8   7   6      525.61      483.06     13.18 o
   9   7   6        1.85       -3.38      3.38 o
  10   7   6     7669.77     7092.34     48.93 o
  11   7   6      662.82      657.68     11.93 o
  12   7   6     1327.65     1078.47     15.27 o
  13   7   6        0.82        1.65      4.29 o
  14   7   6       67.09       70.30      6.84 o
  15   7   6      206.48      195.34      9.51 o
  16   7   6        8.36        7.90      6.06 o
  17   7   6      272.88      291.90     11.78 o
  18   7   6      419.22      402.59     15.27 o
  19   7   6       24.54        1.90      8.94 o
  20   7   6      188.03      175.57     13.72 o
  21   7   6       93.79      124.01     24.81 o
   0   8   6     1428.60     1081.46     12.24 o
   1   8   6     2247.31     2482.68     16.80 o
   2   8   6     5605.59     5906.26     33.25 o
   3   8   6        1.68        0.33      1.61 o
   4   8   6     3084.58     3293.52     22.15 o
   5   8   6     2623.27     2719.47     21.77 o
   6   8   6       11.81        8.61      3.53 o
   7   8   6      434.61      418.37     11.28 o
   8   8   6     2757.60     2830.43     24.54 o
   9   8   6      691.67      607.59     10.18 o
  10   8   6      641.89      579.40      9.74 o
  11   8   6      295.70      325.93      8.80 o
  12   8   6      574.61      496.99     11.38 o
  13   8   6       23.66       17.02      4.73 o
  14   8   6      202.15      225.35      8.25 o
  15   8   6      396.91      358.90     13.41 o
  16   8   6      269.97      269.87     12.41 o
  17   8   6      107.51      116.82      9.02 o
  18   8   6     1153.35     1272.03     26.66 o
  19   8   6      284.78      264.98     17.27 o
  20   8   6       10.19       -5.74      9.45 o
   1   9   6        0.84        7.68      1.92 o
   2   9   6      412.67      499.48      5.83 o
   3   9   6      683.17      693.04      9.64 o
   4   9   6     4542.84     4458.32     27.95 o
   5   9   6       86.16      138.39      4.52 o
   6   9   6      195.36      216.59     17.49 o
   7   9   6       96.41       64.71      4.29 o
   8   9   6      271.68      312.98      7.90 o
   9   9   6        2.64       -0.32      3.50 o
  10   9   6     1563.83     1421.54     16.64 o
  11   9   6      662.94      627.24     11.25 o
  12   9   6     1031.14      973.01     14.22 o
  13   9   6       84.97       83.52      6.06 o
  14   9   6       14.53       23.44      5.23 o
  15   9   6       12.61       -5.97      5.97 o
  16   9   6      722.45      708.83     21.58 o
  17   9   6      314.05      375.59     24.89 o
  18   9   6      413.43      448.13     18.64 o
  19   9   6       63.26       35.60     17.07 o
  20   9   6       15.90       17.01     11.57 o
   0  10   6     6962.41     6927.89     84.81 o
   1  10   6     2106.56     2063.89     17.25 o
   2  10   6     9901.16     9618.14     55.24 o
   3  10   6     1238.13     1265.46     10.56 o
   4  10   6     1199.75     1237.02     14.64 o
   5  10   6      200.24      180.30      4.65 o
   6  10   6      102.82      136.84      5.44 o
   7  10   6      583.02      517.88      9.36 o
   8  10   6     4271.15     4012.54     32.94 o
   9  10   6      394.48      396.89      8.89 o
  10  10   6      553.03      573.10     13.01 o
  11  10   6      206.86      186.60      7.45 o
  12  10   6       18.52        6.10      4.76 o
  13  10   6      233.68      249.83      8.36 o
  14  10   6       93.51       91.01      6.64 o
  15  10   6      297.12      297.05     12.00 o
  16  10   6        3.82        7.86      7.57 o
  17  10   6        1.51       15.29      8.12 o
  18  10   6       66.55       71.98     10.60 o
  19  10   6      124.42      122.86     12.94 o
  20  10   6       55.94       26.46     21.11 o
   1  11   6      285.24      222.03      4.60 o
   2  11   6     2345.74     2113.56     16.75 o
   3  11   6      564.58      554.93     10.88 o
   4  11   6      150.87      105.87      4.23 o
   5  11   6      909.68      971.80     10.77 o
   6  11   6     1800.66     1698.79     16.69 o
   7  11   6       31.76       22.29      3.99 o
   8  11   6     1112.28      996.21     12.71 o
   9  11   6      628.76      604.59     11.55 o
  10  11   6     2301.40     1984.13     23.73 o
  11  11   6      411.48      344.84      9.63 o
  12  11   6      853.34      779.04     13.21 o
  13  11   6      205.72      227.69      8.16 o
  14  11   6      221.09      209.27      9.47 o
  15  11   6        0.43        3.95      5.91 o
  16  11   6       40.26       62.78      9.04 o
  17  11   6      573.48      584.31     18.67 o
  18  11   6      293.15      320.72     28.91 o
  19  11   6      159.34      190.72     18.63 o
   0  12   6     4016.22     4323.44     38.85 o
   1  12   6     2923.58     2797.31     19.13 o
   2  12   6      541.78      554.28      8.27 o
   3  12   6        1.85       -2.91      2.91 o
   4  12   6     3924.30     3703.41     27.06 o
   5  12   6     1730.51     1660.19     22.52 o
   6  12   6     1901.59     1746.49     21.15 o
   7  12   6      190.37      214.43      6.86 o
   8  12   6       17.27        3.88      3.93 o
   9  12   6       79.39       61.25      5.39 o
  10  12   6      300.97      257.42      8.52 o
  11  12   6     1470.60     1411.70     18.87 o
  12  12   6        3.32       -4.71      4.71 o
  13  12   6       32.26       33.80      5.90 o
  14  12   6       74.38       50.14      6.63 o
  15  12   6      146.88      168.00      9.91 o
  16  12   6      243.03      255.51     13.39 o
  17  12   6      112.69      128.06     13.02 o
  18  12   6       48.02       50.35     14.76 o
   1  13   6        7.48       15.94      3.30 o
   2  13   6      165.34      159.61      5.35 o
   3  13   6     1118.24     1115.80     12.21 o
   4  13   6      251.08      310.63      7.11 o
   5  13   6      337.82      314.96      8.40 o
   6  13   6       27.09       16.61      3.76 o
   7  13   6      445.10      352.01      8.71 o
   8  13   6       43.88       35.68      4.65 o
   9  13   6       96.70       91.00      6.47 o
  10  13   6        5.59       -1.83      6.17 o
  11  13   6        0.81       -3.94      5.40 o
  12  13   6      388.15      357.38     11.58 o
  13  13   6       46.42       55.68      6.58 o
  14  13   6      302.22      310.34     10.69 o
  15  13   6      188.63      191.49      9.96 o
  16  13   6       34.35       43.43      7.55 o
  17  13   6       51.27       37.55     12.65 o
  18  13   6       99.24       92.80     15.45 o
   0  14   6     4298.01     4070.19     48.13 o
   1  14   6      707.26      671.68      9.48 o
   2  14   6     1998.32     1853.66     16.93 o
   3  14   6      303.33      272.78      6.93 o
   4  14   6       64.75       54.38      4.30 o
   5  14   6      153.62      157.78      6.60 o
   6  14   6      125.94      105.57      5.37 o
   7  14   6      352.48      391.74     11.01 o
   8  14   6      201.19      171.79      7.33 o
   9  14   6      170.30      161.35      7.52 o
  10  14   6       26.74        9.59      5.24 o
  11  14   6        0.91        8.03      5.50 o
  12  14   6      731.79      714.58     14.91 o
  13  14   6      379.30      352.36     11.49 o
  14  14   6      292.71      265.24     10.63 o
  15  14   6      219.88      241.28     13.43 o
  16  14   6        0.00        5.86      7.97 o
  17  14   6       42.64       33.30     11.17 o
   1  15   6        0.28        7.99      4.11 o
   2  15   6       79.46       99.64      5.00 o
   3  15   6      581.36      618.12      9.19 o
   4  15   6       20.04       10.89      4.10 o
   5  15   6      289.89      269.38      7.85 o
   6  15   6      176.76      168.58      6.47 o
   7  15   6       45.11       53.82      5.37 o
   8  15   6     1074.72     1189.29     16.50 o
   9  15   6      719.11      701.22     14.16 o
  10  15   6      596.31      598.42     14.12 o
  11  15   6      280.83      292.75     10.91 o
  12  15   6        0.38        7.21      6.20 o
  13  15   6       43.21       32.34      6.65 o
  14  15   6      135.24      153.02     14.79 o
  15  15   6       10.55       15.41      6.90 o
  16  15   6      167.60      175.10     12.10 o
   0  16   6       90.05       88.12     11.31 o
   1  16   6       67.08      108.38      7.96 o
   2  16   6     1083.47     1057.70     13.93 o
   3  16   6      152.58      179.12      6.55 o
   4  16   6     1074.07     1105.70     15.90 o
   5  16   6      143.67      144.88      6.84 o
   6  16   6      131.95      127.03      6.07 o
   7  16   6      104.46      126.99      7.39 o
   8  16   6      207.19      184.08      8.85 o
   9  16   6      132.22      149.69      8.45 o
  10  16   6       42.32       34.37      6.63 o
  11  16   6       98.81      101.15      9.68 o
  12  16   6      173.38      182.45      9.33 o
  13  16   6        1.48       13.60      6.44 o
  14  16   6       64.07       64.74      7.68 o
  15  16   6      120.06      140.37     10.61 o
  16  16   6     1015.77     1083.54     31.94 o
   1  17   6      936.56      892.37     14.07 o
   2  17   6        9.08        9.68      4.51 o
   3  17   6      140.35      127.86      7.65 o
   4  17   6        0.04       -4.30      4.30 o
   5  17   6      111.71      129.31      6.64 o
   6  17   6        1.11       -2.58      4.31 o
   7  17   6      100.31      102.90      7.52 o
   8  17   6     1261.49     1259.60     19.27 o
   9  17   6      232.51      229.96     10.30 o
  10  17   6       29.26       32.01      6.94 o
  11  17   6      331.32      302.71     11.81 o
  12  17   6       12.72       17.90      6.49 o
  13  17   6      183.18      204.55     13.16 o
  14  17   6      146.02      147.17     10.66 o
  15  17   6       16.68       39.21     13.11 o
   0  18   6     1106.63     1149.46     23.50 o
   1  18   6       46.46       32.38      5.64 o
   2  18   6        0.64        7.91      5.00 o
   3  18   6       20.49       16.98      5.76 o
   4  18   6      125.04      139.37      9.98 o
   5  18   6      467.33      467.70     13.95 o
   6  18   6      605.50      646.61     15.21 o
   7  18   6       11.33       14.23      6.32 o
   8  18   6      132.02      134.91      8.88 o
   9  18   6        2.69        3.29      6.40 o
  10  18   6      107.50      138.03      9.25 o
  11  18   6       92.71       80.26      8.66 o
  12  18   6       14.75       20.85      7.18 o
  13  18   6       25.10       22.21      8.38 o
  14  18   6      115.54      119.80     19.83 o
   1  19   6       93.69       93.06      6.85 o
   2  19   6       70.88       70.94      6.44 o
   3  19   6      119.41       91.38      8.16 o
   4  19   6        1.40       13.02      6.82 o
   5  19   6       43.88       39.70      7.67 o
   6  19   6       27.30       15.78      9.29 o
   7  19   6      916.76      904.03     18.89 o
   8  19   6       85.39       66.28      8.01 o
   9  19   6      198.47      203.68     10.53 o
  10  19   6       24.36       20.40      7.10 o
  11  19   6      221.95      209.15     10.50 o
  12  19   6      126.12      129.22     12.42 o
   0  20   6      211.93      191.77     12.71 o
   1  20   6       46.54       52.01      6.85 o
   2  20   6      622.30      640.30     21.16 o
   3  20   6      609.97      628.20     18.75 o
   4  20   6        1.23       12.61      7.96 o
   5  20   6      244.83      229.84     12.98 o
   6  20   6     1730.83     1632.78     28.45 o
   7  20   6       34.78       41.36      9.38 o
   8  20   6       45.79       46.27      8.53 o
   9  20   6       65.18       44.73      8.91 o
  10  20   6       66.48       40.57      9.21 o
  11  20   6        4.87        3.70      8.81 o
   1  21   6      907.92      908.70     17.77 o
   2  21   6        0.41       20.09      9.08 o
   3  21   6       69.90       62.38      9.82 o
   4  21   6       46.24       62.75      9.98 o
   5  21   6      282.06      304.80     16.73 o
   6  21   6       64.66      101.05     12.57 o
   7  21   6      117.69      129.71     11.82 o
   8  21   6       74.57       68.80     10.49 o
   9  21   6        0.17       24.59     10.28 o
   0  22   6      602.14      623.50     46.76 o
   1  22   6       11.19       -2.97      9.80 o
   2  22   6      223.66      228.13     13.48 o
   3  22   6      233.87      256.94     14.32 o
   4  22   6      216.13      224.45     14.88 o
   5  22   6      912.58     1009.79     30.71 o
   6  22   6      224.47      263.94     19.87 o
   7  22   6       12.19       37.68     11.31 o
   1  23   6        0.06      -11.61     11.61 o
   2  23   6        6.71       36.00     11.12 o
   1   1   7      104.06      168.43      2.89 o
   2   1   7     1066.95     1004.29     62.14 o
   3   1   7     5202.36     2926.73     59.77 o
   4   1   7    10133.99    10725.66     75.07 o
   5   1   7     2161.35     2444.76     18.57 o
   6   1   7     1362.10     1583.88     13.84 o
   7   1   7      103.31      120.93      4.21 o
   8   1   7        1.13       -2.22      2.81 o
   9   1   7       18.78       25.42      2.81 o
  10   1   7      426.97      407.64      7.65 o
  11   1   7     2628.13     2547.12     19.82 o
  12   1   7     2008.91     1835.69     16.30 o
  13   1   7       25.93       -1.82      4.18 o
  14   1   7      235.94      216.71      7.23 o
  15   1   7      323.00      327.33      9.29 o
  16   1   7       81.89       96.33      8.78 o
  17   1   7        3.76       18.70      7.37 o
  18   1   7      175.10      180.37     17.67 o
  19   1   7       10.01       11.14     12.01 o
  20   1   7       20.30       -1.19     15.79 o
  21   1   7       20.66       16.92     18.39 o
  22   1   7      321.76      403.29     27.18 o
   0   2   7    39208.20    42086.69    368.85 o
   1   2   7    12271.08    12173.46     75.45 o
   2   2   7      123.68      121.67      2.57 o
   3   2   7     1319.41      649.83     20.79 o
   4   2   7      483.49      502.34      5.83 o
   5   2   7       65.94       24.76      2.08 o
   6   2   7      389.04      447.20      5.91 o
   7   2   7      188.50      187.09      4.41 o
   8   2   7      143.30      228.82      6.39 o
   9   2   7      328.26      368.55      6.75 o
  10   2   7      991.88      920.32     10.97 o
  11   2   7       90.75       66.16      3.92 o
  12   2   7        7.92        0.38      3.13 o
  13   2   7       57.44       67.56      4.83 o
  14   2   7      441.45      419.90     10.38 o
  15   2   7       73.38       82.89      6.31 o
  16   2   7        2.01        2.86      5.76 o
  17   2   7        1.43       -0.70      6.89 o
  18   2   7      297.03      290.06     17.30 o
  19   2   7      183.76      256.14     25.97 o
  20   2   7        0.10       17.21     13.64 o
  21   2   7       31.46       62.65     28.55 o
   1   3   7     4874.33     5267.38     35.02 o
   2   3   7        2.74        0.11      1.64 o
   3   3   7     1682.63     1760.24     36.80 o
   4   3   7     2323.50     2488.68     41.89 o
   5   3   7    12061.47    13447.11     81.62 o
   6   3   7     3676.85     4224.76     28.59 o
   7   3   7      202.80      173.99      4.26 o
   8   3   7     1121.75     1319.13     12.19 o
   9   3   7     1402.46     1353.91     13.44 o
  10   3   7       39.52       44.20      2.73 o
  11   3   7      626.47      551.16      7.45 o
  12   3   7     1282.64     1148.31     18.41 o
  13   3   7       54.49       61.98      5.40 o
  14   3   7     1315.95     1255.53     18.45 o
  15   3   7      949.19      940.71     16.37 o
  16   3   7      222.01      208.96     10.22 o
  17   3   7      334.46      362.15     13.13 o
  18   3   7      171.46      185.66     13.36 o
  19   3   7      143.88      140.70     11.57 o
  20   3   7       18.48       26.60     13.97 o
  21   3   7       29.25       14.59     16.36 o
   0   4   7     1615.73     1779.81     19.18 o
   1   4   7     2295.34     2097.71     18.10 o
   2   4   7     1410.42     1628.49     97.06 o
   3   4   7     8653.31     9735.97     63.91 o
   4   4   7     1134.02     1213.33     11.84 o
   5   4   7     5098.00     5321.10     35.85 o
   6   4   7      856.10     1087.67     10.46 o
   7   4   7     1294.59     1321.98     11.81 o
   8   4   7       26.06       43.71      2.99 o
   9   4   7      432.55      399.62      7.44 o
  10   4   7      727.76      720.16      9.69 o
  11   4   7       27.26       22.43      3.93 o
  12   4   7       42.16       30.77      4.39 o
  13   4   7      488.37      384.64     12.48 o
  14   4   7        7.09       17.07      5.45 o
  15   4   7      814.50      803.57     15.85 o
  16   4   7      319.19      270.78     14.99 o
  17   4   7      200.82      206.64     10.94 o
  18   4   7      241.39      234.74     11.81 o
  19   4   7      214.73      246.84     14.07 o
  20   4   7      126.51      117.13     12.15 o
  21   4   7      120.52      109.50     17.92 o
   1   5   7      556.03      561.99      5.42 o
   2   5   7      791.90      790.07      7.42 o
   3   5   7     6874.31     7348.23     63.78 o
   4   5   7       70.94       47.81      3.19 o
   5   5   7     1642.83     2058.43     15.14 o
   6   5   7     6250.43     6440.51     44.93 o
   7   5   7       97.15       83.69      3.32 o
   8   5   7      109.67      139.02      4.35 o
   9   5   7      187.15      211.83      5.94 o
  10   5   7      553.70      556.81      9.02 o
  11   5   7      641.65      603.35      9.31 o
  12   5   7        7.29        2.56      4.34 o
  13   5   7      274.11      228.57      8.91 o
  14   5   7       96.13      106.18      7.41 o
  15   5   7     1430.19     1442.59     20.80 o
  16   5   7      152.21      146.12      8.92 o
  17   5   7      713.71      788.94     19.48 o
  18   5   7      977.37     1069.71     21.14 o
  19   5   7        4.91        1.67      7.81 o
  20   5   7        4.70       25.40      9.80 o
  21   5   7      110.45      137.80     27.51 o
   0   6   7       14.36       81.60      3.06 o
   1   6   7        4.14       11.36      1.84 o
   2   6   7    16126.81    16431.82     95.06 o
   3   6   7     1339.88     1412.02     10.16 o
   4   6   7      355.29      338.74      4.72 o
   5   6   7      424.15      490.97      8.54 o
   6   6   7      199.47      150.85      4.38 o
   7   6   7        2.40        2.67      2.26 o
   8   6   7       66.75       60.92      5.20 o
   9   6   7     1554.82     1341.16     14.20 o
  10   6   7      987.11      938.65     13.43 o
  11   6   7      335.06      303.24      8.09 o
  12   6   7        3.42       -4.14      4.14 o
  13   6   7      173.89      192.18      8.83 o
  14   6   7       17.00        5.41      5.34 o
  15   6   7        3.22        1.57      5.75 o
  16   6   7      333.72      381.87     12.48 o
  17   6   7        0.62        5.13      6.99 o
  18   6   7     1422.09     1446.38     27.54 o
  19   6   7       27.74       25.08      9.88 o
  20   6   7        0.65      -10.23     10.23 o
  21   6   7        9.17       27.15     11.82 o
   1   7   7       85.57       97.04      2.57 o
   2   7   7       88.58       66.26      2.18 o
   3   7   7     6912.18     6968.58     43.86 o
   4   7   7     6816.25     7311.62     39.13 o
   5   7   7      126.50      148.66      3.72 o
   6   7   7      299.58      258.93     13.69 o
   7   7   7       10.26        8.56      2.75 o
   8   7   7     2519.17     2411.69     21.07 o
   9   7   7      604.23      595.40     10.52 o
  10   7   7     1283.20     1212.99     15.65 o
  11   7   7    12086.90    11127.44     82.86 o
  12   7   7       43.12       70.82      5.86 o
  13   7   7     1365.38     1250.26     16.03 o
  14   7   7       20.28       22.22      5.93 o
  15   7   7      217.43      230.89     10.00 o
  16   7   7        4.08        6.17      6.28 o
  17   7   7        2.35       15.63      7.14 o
  18   7   7       49.09       66.39     11.81 o
  19   7   7      190.99      209.98     14.06 o
  20   7   7       18.44       30.61     10.00 o
  21   7   7      231.30      317.43     33.29 o
   0   8   7     7446.64     8401.14     65.53 o
   1   8   7     3246.44     3566.74     22.53 o
   2   8   7      526.83      782.36      7.09 o
   3   8   7     1854.80     2139.27     14.19 o
   4   8   7      328.76      330.17      6.59 o
   5   8   7      721.00      656.89      7.83 o
   6   8   7       22.94       23.82      5.42 o
   7   8   7     4984.94     5210.40     36.60 o
   8   8   7     1979.43     2007.09     17.80 o
   9   8   7      369.91      321.09      8.13 o
  10   8   7     1705.87     1644.46     17.88 o
  11   8   7       77.37       61.64      5.62 o
  12   8   7      445.08      394.33     10.63 o
  13   8   7       16.70       22.96      4.77 o
  14   8   7       33.51       21.33      5.99 o
  15   8   7      288.49      298.90     11.63 o
  16   8   7        5.24       -1.71      6.60 o
  17   8   7      314.34      316.05     12.74 o
  18   8   7      281.26      263.71     14.99 o
  19   8   7      347.01      368.07     19.19 o
  20   8   7        0.10       -9.27      9.27 o
   1   9   7     1737.43     1774.96     12.73 o
   2   9   7     2350.78     2458.82     16.09 o
   3   9   7     1223.13     1264.36     12.47 o
   4   9   7     3671.55     3553.53     23.21 o
   5   9   7      524.56      505.65     46.03 o
   6   9   7     3435.51     3293.10     38.84 o
   7   9   7        8.68        2.46      2.94 o
   8   9   7     2861.97     2786.24     24.83 o
   9   9   7     2372.59     2529.18     26.56 o
  10   9   7      104.72      125.01      5.91 o
  11   9   7      204.11      198.84      7.55 o
  12   9   7     1219.22     1183.92     20.01 o
  13   9   7       17.31        7.59      4.69 o
  14   9   7       10.46       24.97      5.38 o
  15   9   7     1289.78     1224.23     21.99 o
  16   9   7      493.97      498.02     14.93 o
  17   9   7      308.59      338.88     14.73 o
  18   9   7      455.85      433.26     16.66 o
  19   9   7       21.29       22.82     10.33 o
  20   9   7       34.08       71.11     20.07 o
   0  10   7     1346.91     1530.69     16.71 o
   1  10   7     1788.84     1792.77     14.58 o
   2  10   7      760.71      936.32      8.83 o
   3  10   7      649.73      681.10      7.96 o
   4  10   7        6.52       11.56      2.49 o
   5  10   7      123.42      136.87      4.23 o
   6  10   7      224.79      186.70      6.27 o
   7  10   7     2617.20     2364.00     22.12 o
   8  10   7       72.61      117.83      7.37 o
   9  10   7      529.90      475.24     10.09 o
  10  10   7      152.38      139.04      6.63 o
  11  10   7       25.75       31.24      5.04 o
  12  10   7      115.07       87.92      6.32 o
  13  10   7      470.33      434.50     11.94 o
  14  10   7      122.33      114.32      7.19 o
  15  10   7       69.02       56.95      7.78 o
  16  10   7       18.28       21.11      8.07 o
  17  10   7        0.81       16.62      8.04 o
  18  10   7       68.03       58.73     10.09 o
  19  10   7       30.69       24.08     10.29 o
   1  11   7      989.22      974.17      9.14 o
   2  11   7     3830.87     3765.98     26.23 o
   3  11   7      203.83      231.44      5.68 o
   4  11   7       21.57       15.64      3.00 o
   5  11   7      182.34      130.46      5.20 o
   6  11   7     3790.71     3627.54     28.42 o
   7  11   7        7.96       -2.73      4.25 o
   8  11   7       10.50       11.07      4.07 o
   9  11   7     1248.53     1215.07     14.69 o
  10  11   7       25.53       31.41      6.36 o
  11  11   7      156.16      156.16      7.27 o
  12  11   7      192.94      178.84      7.85 o
  13  11   7       73.03       47.91      7.79 o
  14  11   7       33.64       28.99      5.89 o
  15  11   7      743.86      771.31     17.35 o
  16  11   7       32.37       13.82      8.14 o
  17  11   7       19.47       21.00      9.05 o
  18  11   7      358.21      423.81     21.52 o
  19  11   7       21.39       35.93     21.69 o
   0  12   7        8.08       -3.11      4.13 o
   1  12   7     1293.39     1409.86     12.65 o
   2  12   7      199.26      247.71      7.41 o
   3  12   7     4966.78     4768.64     33.07 o
   4  12   7      532.29      429.56      7.65 o
   5  12   7     2935.13     2598.28     23.81 o
   6  12   7      260.81      260.83      7.71 o
   7  12   7       15.40       11.56      4.16 o
   8  12   7     1258.16     1205.91     15.62 o
   9  12   7       59.10       59.91      5.15 o
  10  12   7      118.11       97.06      7.28 o
  11  12   7       44.55       43.67      5.57 o
  12  12   7        8.05       16.71      5.36 o
  13  12   7       13.76        4.27      5.48 o
  14  12   7      340.15      323.18     11.31 o
  15  12   7       62.18       61.40      7.48 o
  16  12   7        2.04        6.91      7.91 o
  17  12   7        0.41       20.10      8.67 o
  18  12   7       68.11       71.38     12.95 o
   1  13   7        3.84       -2.97      2.97 o
   2  13   7      290.57      394.77      7.78 o
   3  13   7      161.26      134.26      5.09 o
   4  13   7        0.02       -3.06      3.06 o
   5  13   7      549.07      432.60      9.49 o
   6  13   7      142.32      163.76      6.23 o
   7  13   7      959.09      936.28     12.91 o
   8  13   7       75.50       72.30      5.32 o
   9  13   7        0.79        5.45      4.53 o
  10  13   7       52.44       49.70      5.67 o
  11  13   7      195.62      203.22      8.42 o
  12  13   7     1131.81     1106.48     16.61 o
  13  13   7      140.28      138.61      8.67 o
  14  13   7      151.33      161.30      9.18 o
  15  13   7     1247.84     1307.80     20.84 o
  16  13   7      450.75      420.20     27.49 o
  17  13   7       93.21       99.93     15.63 o
  18  13   7      157.38      194.03     20.84 o
   0  14   7      618.82      568.54     14.74 o
   1  14   7       11.26        5.97      3.65 o
   2  14   7      673.85      674.43      9.65 o
   3  14   7      790.76      771.74     10.37 o
   4  14   7     3751.43     3691.79     29.68 o
   5  14   7     2322.05     2208.72     22.16 o
   6  14   7     1038.32     1022.04     12.78 o
   7  14   7       33.23       21.40      4.54 o
   8  14   7       10.23       18.12      4.62 o
   9  14   7      131.70      127.65      7.00 o
  10  14   7        0.73       -4.73      4.73 o
  11  14   7       10.31       22.39      6.15 o
  12  14   7      390.78      429.30     12.95 o
  13  14   7       26.43       41.22      6.57 o
  14  14   7        2.43       -2.84      7.06 o
  15  14   7       27.60       30.14      7.32 o
  16  14   7       27.52       16.79      7.67 o
  17  14   7      112.62      133.51     18.40 o
   1  15   7       24.80       13.46      4.33 o
   2  15   7       78.83       98.07      5.36 o
   3  15   7       95.77       78.84      4.73 o
   4  15   7      874.14      844.52     12.87 o
   5  15   7      482.38      455.71     12.31 o
   6  15   7        4.26       -0.44      3.98 o
   7  15   7     2752.21     2739.07     25.45 o
   8  15   7     1140.65     1145.26     19.97 o
   9  15   7       19.86       31.87      5.51 o
  10  15   7      611.54      613.54     16.63 o
  11  15   7      687.63      786.02     15.79 o
  12  15   7      336.58      335.98     12.04 o
  13  15   7      591.20      553.21     14.12 o
  14  15   7      654.18      690.76     15.97 o
  15  15   7      537.35      553.53     15.75 o
  16  15   7       24.31       24.84      8.94 o
   0  16   7      896.88      782.52     18.08 o
   1  16   7      170.18      147.28      7.53 o
   2  16   7      179.58      153.21      7.58 o
   3  16   7        4.12        7.73      3.98 o
   4  16   7        0.05       -4.52      4.52 o
   5  16   7      435.22      454.73     10.26 o
   6  16   7     1327.45     1235.65     14.81 o
   7  16   7       69.92       81.61      9.00 o
   8  16   7        7.29       -5.04      5.04 o
   9  16   7      596.80      564.62     14.80 o
  10  16   7      100.30       78.34      7.70 o
  11  16   7       13.11        9.20      6.43 o
  12  16   7       34.96       39.62      7.36 o
  13  16   7       94.40       98.78      8.24 o
  14  16   7      276.48      295.88     11.72 o
  15  16   7       19.30        4.23     12.34 o
   1  17   7        3.44       26.14      5.02 o
   2  17   7        0.42       -4.18      4.18 o
   3  17   7      367.78      361.31     10.98 o
   4  17   7        8.36       -3.23      4.74 o
   5  17   7       64.52       42.39      6.12 o
   6  17   7       62.85       60.94      5.35 o
   7  17   7      442.99      414.15     12.18 o
   8  17   7        5.48        5.19      6.13 o
   9  17   7      483.88      531.07     14.34 o
  10  17   7        0.23       -1.05      6.21 o
  11  17   7      149.90      165.92      9.67 o
  12  17   7      333.00      331.29     12.60 o
  13  17   7       87.59      109.00      8.69 o
  14  17   7      229.10      248.01     12.76 o
   0  18   7       31.25       32.62      8.13 o
   1  18   7      576.03      591.09     12.99 o
   2  18   7      105.35      132.80      7.28 o
   3  18   7       14.27       12.68      6.48 o
   4  18   7      221.41      186.76      9.18 o
   5  18   7      186.93      221.46      9.74 o
   6  18   7      325.43      333.10     11.78 o
   7  18   7       10.66       14.10      6.94 o
   8  18   7        2.56        1.40      6.21 o
   9  18   7       25.70       22.22      6.61 o
  10  18   7        1.38       -1.81      6.61 o
  11  18   7       35.30       36.39      7.65 o
  12  18   7       20.34       16.88      6.91 o
  13  18   7       12.18       18.01      8.01 o
   1  19   7      148.39      175.91      8.43 o
   2  19   7      461.92      478.39     13.30 o
   3  19   7       99.32      100.87      8.55 o
   4  19   7        0.97        4.39      6.14 o
   5  19   7      168.80      183.08     10.42 o
   6  19   7      125.76      110.69     10.26 o
   7  19   7       24.81       20.30      7.51 o
   8  19   7      165.08      177.72     10.99 o
   9  19   7       81.04       63.46      9.21 o
  10  19   7      176.31      209.43     10.95 o
  11  19   7        4.71       -1.77      8.23 o
  12  19   7       29.91       38.95      9.75 o
   0  20   7     1202.79     1301.44     26.55 o
   1  20   7       86.70       92.25      8.66 o
   2  20   7      972.56     1088.49     21.71 o
   3  20   7        0.50        4.45      7.83 o
   4  20   7      236.09      235.97     13.00 o
   5  20   7       20.57       40.88     10.24 o
   6  20   7      496.39      437.69     19.84 o
   7  20   7        1.00        3.62      8.27 o
   8  20   7       74.32       81.10     10.38 o
   9  20   7      207.28      209.68     12.30 o
  10  20   7      152.10      153.74     12.74 o
  11  20   7       47.22       28.21     15.23 o
   1  21   7       20.73       14.77      7.48 o
   2  21   7      468.02      462.13     17.25 o
   3  21   7      501.63      463.47     17.15 o
   4  21   7      460.38      424.44     16.92 o
   5  21   7      225.56      270.76     16.26 o
   6  21   7      996.26      971.85     26.14 o
   7  21   7      173.37      142.00     12.08 o
   8  21   7      187.22      170.19     12.96 o
   9  21   7       52.06       65.28     13.77 o
   0  22   7       36.10       24.58     11.99 o
   1  22   7       12.04       12.58      9.10 o
   2  22   7      116.02      111.89     17.82 o
   3  22   7       38.61       61.52      9.95 o
   4  22   7        8.56       26.17      9.61 o
   5  22   7        9.84        8.59     10.53 o
   6  22   7       49.02       70.16     11.75 o
   1  23   7        8.10       34.11     11.20 o
   0   0   8      176.27      146.36      6.33 o
   1   0   8       47.07       27.06      2.39 o
   2   0   8     2449.11     1941.21     60.83 o
   3   0   8     1686.76     1939.46     30.13 o
   4   0   8     2140.17     1753.43     18.05 o
   5   0   8    17478.10    18982.55    152.22 o
   6   0   8     1838.92     2056.16     24.00 o
   7   0   8      880.44     1151.93     30.07 o
   8   0   8     1174.55     1158.58     19.96 o
   9   0   8     1841.16     1712.10     28.11 o
  10   0   8      252.65      210.90     12.84 o
  11   0   8       56.63       83.32      6.79 o
  12   0   8       92.69      135.31      7.30 o
  13   0   8        2.75        3.03      4.94 o
  14   0   8      718.13      621.35     13.75 o
  15   0   8       41.45       43.65     10.18 o
  16   0   8     1901.43     1906.55     41.83 o
  17   0   8      335.27      307.32     19.67 o
  18   0   8      764.39      788.52     41.86 o
  19   0   8      847.82      913.02     46.90 o
  20   0   8       46.15       10.07     19.76 o
  21   0   8       42.61       82.78     24.16 o
   1   1   8     4924.92     5396.60     29.36 o
   2   1   8     1780.79     1766.63     33.27 o
   3   1   8      394.36      293.03     10.87 o
   4   1   8     1151.73     1112.23     13.66 o
   5   1   8     5740.13     5814.49     39.59 o
   6   1   8     7939.51     8655.60     61.68 o
   7   1   8     2531.64     2423.70     19.67 o
   8   1   8     1169.68     1076.19     11.25 o
   9   1   8       11.48       27.50      3.39 o
  10   1   8        2.87       -2.43      2.67 o
  11   1   8      650.41      643.64     17.41 o
  12   1   8       17.24        4.94      3.27 o
  13   1   8      396.23      365.15      9.21 o
  14   1   8      223.31      215.80      7.09 o
  15   1   8      188.60      154.30      7.44 o
  16   1   8      595.36      601.82     14.85 o
  17   1   8       27.81       32.27      9.28 o
  18   1   8      502.58      458.06     34.24 o
  19   1   8      321.69      306.59     22.78 o
  20   1   8       33.19       49.75     15.24 o
  21   1   8      143.12      181.28     20.73 o
   0   2   8    15420.63    15041.55    121.43 o
   1   2   8    15301.32    16994.16    101.53 o
   2   2   8     1157.96     1041.28      8.06 o
   3   2   8      418.29      407.92      5.95 o
   4   2   8     2919.91     2753.63     19.23 o
   5   2   8      738.16     1062.48      9.42 o
   6   2   8     1990.18     2151.13     16.52 o
   7   2   8     4240.56     4289.00     29.49 o
   8   2   8      912.05      958.69     10.02 o
   9   2   8     1027.57      944.69     10.97 o
  10   2   8       68.36       70.92      4.14 o
  11   2   8      662.93      668.23      9.49 o
  12   2   8       63.18       49.41      3.98 o
  13   2   8     4754.41     4098.80     33.55 o
  14   2   8      160.17      141.03      6.91 o
  15   2   8      195.51      154.81      7.51 o
  16   2   8       51.26       55.83      6.86 o
  17   2   8      111.39      107.90      9.60 o
  18   2   8      109.58      124.16     12.66 o
  19   2   8      878.91      921.00     32.70 o
  20   2   8      765.44      836.20     53.17 o
  21   2   8      244.68      244.51     22.81 o
   1   3   8     3359.35     3303.80     22.00 o
   2   3   8     1318.63     1274.43     14.38 o
   3   3   8     6475.91     6999.81     47.00 o
   4   3   8     1125.96     1213.05     13.15 o
   5   3   8     3094.60     3458.46     23.66 o
   6   3   8      664.10      502.80      5.91 o
   7   3   8     1685.78     1896.31     15.41 o
   8   3   8     3615.69     3679.51     26.38 o
   9   3   8      196.43      206.74      5.51 o
  10   3   8      376.86      370.51      7.33 o
  11   3   8       74.81       61.53      5.55 o
  12   3   8      708.65      694.04     11.16 o
  13   3   8      298.79      380.84      9.97 o
  14   3   8       95.92       61.95      5.73 o
  15   3   8       71.53       75.32      7.05 o
  16   3   8       22.75        9.62      5.82 o
  17   3   8      355.89      371.30     13.46 o
  18   3   8        7.33        0.93      9.24 o
  19   3   8      180.57      152.11     14.45 o
  20   3   8      969.53     1151.64     38.42 o
  21   3   8      321.03      373.57     25.70 o
   0   4   8      247.59      308.79      5.42 o
   1   4   8      434.36      575.14      5.55 o
   2   4   8     7956.95     7822.12     69.50 o
   3   4   8       15.88       29.35      2.40 o
   4   4   8     1099.54     1245.99     11.37 o
   5   4   8     4001.97     4150.53     28.33 o
   6   4   8      611.29      468.41      7.31 o
   7   4   8      234.95      171.54      4.18 o
   8   4   8     2572.01     2824.08     21.38 o
   9   4   8      728.48      709.23      8.77 o
  10   4   8     2185.53     2291.84     22.80 o
  11   4   8      154.27      123.57      5.57 o
  12   4   8      150.32       82.24      5.25 o
  13   4   8      151.98      125.63      7.15 o
  14   4   8      282.16      227.33      9.32 o
  15   4   8       88.97       87.98      7.20 o
  16   4   8        0.45       -4.86      5.77 o
  17   4   8       27.33       23.72      7.20 o
  18   4   8      529.66      588.47     16.92 o
  19   4   8       13.39        8.39      8.50 o
  20   4   8       52.02       43.78     12.24 o
  21   4   8      389.94      410.91     27.25 o
   1   5   8      460.42      584.41      6.48 o
   2   5   8     5610.05     6190.94     41.05 o
   3   5   8      544.94      623.65      6.94 o
   4   5   8       67.28       46.85      3.84 o
   5   5   8      156.32      171.83      4.09 o
   6   5   8      719.27      929.95      9.48 o
   7   5   8      281.46      314.10      7.54 o
   8   5   8      316.40      301.87      7.16 o
   9   5   8      371.32      387.74      7.76 o
  10   5   8      297.32      276.82      7.12 o
  11   5   8     4517.11     4243.70     35.07 o
  12   5   8      219.84      207.39      7.28 o
  13   5   8        6.71        1.00      4.85 o
  14   5   8      432.11      387.93     11.71 o
  15   5   8     1672.22     1612.77     23.73 o
  16   5   8      248.87      221.96     10.23 o
  17   5   8      290.30      278.37     12.30 o
  18   5   8      366.49      414.84     15.12 o
  19   5   8      173.70      192.13     13.00 o
  20   5   8      204.29      202.34     14.27 o
  21   5   8       26.45       22.57     12.63 o
   0   6   8     1938.78     2094.23     20.72 o
   1   6   8     2558.14     2553.81     15.35 o
   2   6   8       19.28        4.47      1.96 o
   3   6   8       20.25       14.52      1.90 o
   4   6   8       30.46       26.06      2.09 o
   5   6   8       15.43        5.48      1.87 o
   6   6   8     4285.98     4327.31     29.96 o
   7   6   8     1892.80     2056.10     19.60 o
   8   6   8     1760.85     1695.79     17.47 o
   9   6   8     1093.57      957.76     14.85 o
  10   6   8      183.94      172.00      6.03 o
  11   6   8      232.25      223.72      7.71 o
  12   6   8      541.26      428.03     11.70 o
  13   6   8     2420.40     2314.68     26.91 o
  14   6   8       87.91       66.15      7.98 o
  15   6   8      335.89      360.08     12.38 o
  16   6   8        1.14       10.23      6.47 o
  17   6   8      161.81      117.06      9.12 o
  18   6   8       27.85       38.56     10.06 o
  19   6   8     1506.38     1665.80     31.69 o
  20   6   8      278.04      252.27     15.21 o
   1   7   8      822.80      919.22      9.95 o
   2   7   8      278.68      307.35      4.10 o
   3   7   8     2666.86     2753.01     18.43 o
   4   7   8       44.68       56.39      2.52 o
   5   7   8     6130.42     6288.69     43.61 o
   6   7   8      429.21      558.06      9.75 o
   7   7   8      131.00      114.99      5.18 o
   8   7   8      102.46       84.42      4.58 o
   9   7   8       54.95       15.03      3.52 o
  10   7   8     3387.72     3087.00     28.78 o
  11   7   8      606.13      575.86     15.10 o
  12   7   8      181.28      179.78      7.87 o
  13   7   8        0.27       -0.74      4.66 o
  14   7   8      163.79      143.67      8.55 o
  15   7   8       80.51       76.27      7.68 o
  16   7   8      662.91      625.77     21.67 o
  17   7   8      282.71      305.71     12.36 o
  18   7   8      764.99      827.61     19.78 o
  19   7   8       54.55       57.41      9.63 o
  20   7   8      787.14      909.60     29.89 o
   0   8   8     1350.03     1534.11     18.47 o
   1   8   8      299.42      392.14      5.40 o
   2   8   8     4152.93     4396.02     24.92 o
   3   8   8       44.19       34.83      2.48 o
   4   8   8     2183.75     2171.27     16.43 o
   5   8   8      404.96      334.90      8.89 o
   6   8   8     1176.49     1271.83     15.35 o
   7   8   8      504.75      485.27      7.89 o
   8   8   8      774.27      688.62      9.97 o
   9   8   8      141.36       87.43      5.15 o
  10   8   8     1444.56     1379.94     17.25 o
  11   8   8     2625.98     2530.79     29.61 o
  12   8   8      132.10       58.92      6.12 o
  13   8   8       50.68       53.80      5.84 o
  14   8   8      191.30      185.61      9.48 o
  15   8   8      551.25      547.59     14.72 o
  16   8   8      555.01      520.94     15.01 o
  17   8   8      619.64      623.90     19.45 o
  18   8   8       34.46       38.33      9.66 o
  19   8   8      527.44      574.39     21.04 o
  20   8   8       14.17       18.03     18.83 o
   1   9   8      271.52      317.37      4.91 o
   2   9   8       58.25       62.78      2.56 o
   3   9   8      197.85      168.18      4.12 o
   4   9   8     1066.28     1112.51     12.51 o
   5   9   8      231.46      189.12      4.99 o
   6   9   8       11.13        5.24      3.53 o
   7   9   8      637.21      672.52      9.45 o
   8   9   8       69.25       70.91      4.95 o
   9   9   8      197.24      161.70      6.64 o
  10   9   8      166.61      161.67      6.72 o
  11   9   8        0.17        4.82      4.71 o
  12   9   8      429.12      433.99     11.43 o
  13   9   8      354.23      329.19     10.42 o
  14   9   8      777.21      825.28     15.13 o
  15   9   8       91.41       92.11      8.32 o
  16   9   8      417.86      455.62     14.48 o
  17   9   8      291.21      325.22     13.18 o
  18   9   8      572.16      641.49     19.78 o
  19   9   8      368.43      407.92     18.56 o
  20   9   8       42.38       41.16     20.39 o
   0  10   8      563.63      497.56     24.13 o
   1  10   8     7503.54     7780.19     45.67 o
   2  10   8     1769.85     1782.04     14.62 o
   3  10   8       69.91       63.85      2.94 o
   4  10   8      600.54      583.06      7.89 o
   5  10   8      193.83      184.72      5.24 o
   6  10   8     1333.47     1178.65     18.72 o
   7  10   8      270.39      316.09      8.20 o
   8  10   8      679.03      638.71     10.85 o
   9  10   8     2476.40     2275.18     22.50 o
  10  10   8      344.17      290.67      8.20 o
  11  10   8        0.40       -0.94      4.79 o
  12  10   8       44.78       55.44      6.12 o
  13  10   8       16.34       18.40      6.53 o
  14  10   8        7.72       11.94      5.19 o
  15  10   8      288.65      266.47     13.04 o
  16  10   8       39.69       39.15      9.38 o
  17  10   8      250.16      322.36     14.82 o
  18  10   8      513.36      573.17     18.88 o
  19  10   8        0.42      -10.20     10.20 o
   1  11   8     3886.65     3912.56     26.09 o
   2  11   8        0.31        6.03      2.67 o
   3  11   8       77.16       87.94      4.60 o
   4  11   8      473.03      481.27      7.78 o
   5  11   8      876.64      831.13     10.14 o
   6  11   8     1650.74     1555.90     15.99 o
   7  11   8      390.77      397.05      9.30 o
   8  11   8      774.07      726.97     11.62 o
   9  11   8       55.84       40.38      5.10 o
  10  11   8     2350.50     2211.20     23.06 o
  11  11   8      549.29      509.83     11.38 o
  12  11   8      205.56      172.94      8.30 o
  13  11   8      140.02       99.11      7.36 o
  14  11   8     1195.37     1262.32     19.02 o
  15  11   8        8.07       -0.79      6.76 o
  16  11   8       57.97       56.16      8.60 o
  17  11   8      364.58      375.68     20.35 o
  18  11   8      214.30      220.32     13.70 o
  19  11   8        2.53      -16.29     16.29 o
   0  12   8     3287.32     2840.87     31.11 o
   1  12   8     1737.59     1766.57     14.75 o
   2  12   8    14771.48    14695.15     88.82 o
   3  12   8     1040.39      964.60     11.02 o
   4  12   8     1019.57     1097.54     13.87 o
   5  12   8       35.60       26.39      4.16 o
   6  12   8        1.82        0.48      3.66 o
   7  12   8     1296.88     1155.90     15.08 o
   8  12   8        0.03       -2.49      4.28 o
   9  12   8      252.68      242.37      7.83 o
  10  12   8        3.19       -4.45      4.45 o
  11  12   8      148.44      131.90      7.18 o
  12  12   8       85.19       80.92      6.64 o
  13  12   8       31.08       31.10      6.50 o
  14  12   8        0.56       -6.24      6.24 o
  15  12   8      108.33      104.71      8.32 o
  16  12   8        7.97       -1.04     12.84 o
  17  12   8       59.95       33.85      9.44 o
  18  12   8       36.50       70.87     13.74 o
   1  13   8      408.18      393.78      8.32 o
   2  13   8       91.03      131.59      5.13 o
   3  13   8      925.08      812.45     10.42 o
   4  13   8      621.40      595.32      9.73 o
   5  13   8      637.53      677.40     13.54 o
   6  13   8       99.21       76.60      5.01 o
   7  13   8     1169.91     1048.01     16.46 o
   8  13   8       90.55       87.15      5.67 o
   9  13   8      771.48      774.43     12.93 o
  10  13   8       58.85       63.91      5.93 o
  11  13   8      278.97      273.25      9.51 o
  12  13   8      111.04       89.82      9.04 o
  13  13   8       97.60      106.06      8.73 o
  14  13   8      420.89      415.60     13.18 o
  15  13   8      324.43      353.04     12.68 o
  16  13   8      311.78      323.14     14.77 o
  17  13   8      100.59      122.20     12.57 o
  18  13   8       27.99       11.23     26.62 o
   0  14   8       15.04        5.51      5.71 o
   1  14   8      599.68      581.03     16.31 o
   2  14   8        0.60        3.10      3.68 o
   3  14   8      963.56      950.73     11.64 o
   4  14   8      200.39      175.41      7.74 o
   5  14   8      882.77      812.60     12.57 o
   6  14   8        4.07       10.51      4.18 o
   7  14   8     1007.92      933.64     16.06 o
   8  14   8      197.62      200.25      8.13 o
   9  14   8      160.30      155.28      7.60 o
  10  14   8      139.12      139.95      7.58 o
  11  14   8      424.40      410.92     11.51 o
  12  14   8       39.14       29.44      6.39 o
  13  14   8      288.85      237.85     10.67 o
  14  14   8       65.79       60.88      7.75 o
  15  14   8       66.72       50.11      7.98 o
  16  14   8      604.46      644.10     20.47 o
  17  14   8      125.64      105.26     18.42 o
   1  15   8     1013.76     1047.51     14.48 o
   2  15   8      351.60      344.90     10.20 o
   3  15   8        4.89       10.99      4.14 o
   4  15   8      575.09      584.15     11.17 o
   5  15   8      396.39      358.69      9.65 o
   6  15   8      104.61      111.02      6.74 o
   7  15   8      115.14      116.36      6.51 o
   8  15   8      100.29       92.81      6.24 o
   9  15   8       23.25       11.99      5.36 o
  10  15   8      139.71      148.89      8.04 o
  11  15   8       41.90       27.91      6.82 o
  12  15   8      419.57      404.59     12.98 o
  13  15   8       29.54       34.96      7.30 o
  14  15   8      595.65      648.00     16.79 o
  15  15   8       51.32       60.02      8.34 o
  16  15   8      106.17      106.91     14.54 o
   0  16   8       90.25       88.51      8.66 o
   1  16   8        4.84       13.31      4.56 o
   2  16   8      115.56      148.71      7.04 o
   3  16   8        5.58        9.05      4.54 o
   4  16   8      636.58      576.34     13.01 o
   5  16   8      912.57      915.99     15.71 o
   6  16   8       18.73       19.85      4.62 o
   7  16   8      266.33      263.13      8.71 o
   8  16   8       56.08       45.91      6.00 o
   9  16   8      324.81      313.69     12.10 o
  10  16   8      649.64      568.38     14.47 o
  11  16   8       28.49       27.40      6.67 o
  12  16   8       11.97       12.95      7.71 o
  13  16   8       41.31       64.72      7.81 o
  14  16   8       28.52       36.69      7.81 o
  15  16   8      770.65      776.22     21.11 o
   1  17   8        0.95        7.97      4.74 o
   2  17   8      440.74      421.76     11.03 o
   3  17   8       26.36       18.19      5.75 o
   4  17   8      875.75      868.38     14.35 o
   5  17   8      643.20      646.08     15.36 o
   6  17   8       25.75       32.47      5.49 o
   7  17   8      558.38      522.13     13.46 o
   8  17   8      627.81      709.72     15.35 o
   9  17   8      361.73      376.05     12.56 o
  10  17   8      382.88      357.77     12.48 o
  11  17   8       16.33       30.29      7.31 o
  12  17   8      204.13      190.56     10.32 o
  13  17   8       49.03       80.09      8.61 o
  14  17   8      639.73      687.16     20.93 o
   0  18   8      240.87      236.00     12.79 o
   1  18   8      304.09      314.54     10.16 o
   2  18   8      101.43      128.08      7.76 o
   3  18   8      241.31      212.28      9.47 o
   4  18   8      543.75      536.30     13.86 o
   5  18   8      138.13      138.59      7.88 o
   6  18   8      356.07      349.77     10.29 o
   7  18   8        0.04        5.79      6.51 o
   8  18   8        0.68        9.80      7.31 o
   9  18   8      110.88      105.67      8.41 o
  10  18   8       37.25       45.58      7.68 o
  11  18   8      179.44      184.09     10.38 o
  12  18   8       58.67       73.46      9.26 o
  13  18   8       22.51       31.27      9.06 o
   1  19   8        0.33       14.76      5.73 o
   2  19   8      408.90      459.38     16.12 o
   3  19   8       74.25       87.04      8.45 o
   4  19   8      101.52      112.79      8.29 o
   5  19   8        1.07        3.57      6.77 o
   6  19   8      324.62      314.14     13.20 o
   7  19   8      179.92      181.06     10.85 o
   8  19   8        3.69       10.01      7.78 o
   9  19   8       28.81       12.27      8.08 o
  10  19   8      105.92      134.61     10.71 o
  11  19   8       10.66       20.93      7.53 o
  12  19   8       55.98       58.67     10.46 o
   0  20   8      256.92      235.68     13.97 o
   1  20   8      554.84      553.98     14.49 o
   2  20   8      411.34      411.82     14.15 o
   3  20   8        0.04       16.13      7.53 o
   4  20   8      577.62      546.88     18.23 o
   5  20   8     1181.79     1166.92     24.48 o
   6  20   8     1075.81     1055.85     26.50 o
   7  20   8       50.21       36.99      9.37 o
   8  20   8        0.66       -7.81      7.81 o
   9  20   8      104.42      109.57     10.43 o
  10  20   8      330.41      361.13     16.41 o
   1  21   8      114.01      101.85      9.47 o
   2  21   8       33.58       16.16      8.63 o
   3  21   8      177.24      204.25     13.00 o
   4  21   8      301.38      343.39     15.81 o
   5  21   8        3.05       27.09      9.45 o
   6  21   8       22.10       29.18     10.61 o
   7  21   8       73.29       53.78     10.11 o
   8  21   8      200.16      172.88     14.09 o
   0  22   8      416.02      489.33     35.22 o
   1  22   8       82.79       77.18     10.71 o
   2  22   8        1.26       13.03      9.09 o
   3  22   8       36.64       39.79      9.88 o
   4  22   8       72.96       72.15     10.56 o
   5  22   8       19.17       28.99     12.28 o
   6  22   8      110.28      103.16     12.88 o
   1   1   9     1451.22     1480.38     10.03 o
   2   1   9    19999.97    20916.82    118.12 o
   3   1   9     1829.28     1751.65     13.19 o
   4   1   9     1406.71     1307.54      9.94 o
   5   1   9     2743.01     2922.61     19.04 o
   6   1   9       28.93       75.18      2.75 o
   7   1   9      173.25      123.38      4.00 o
   8   1   9     1765.03     1973.17     18.28 o
   9   1   9     1672.46     1520.05     22.90 o
  10   1   9     1004.91     1022.62     13.59 o
  11   1   9     1818.05     1793.00     17.87 o
  12   1   9      932.72      715.93     10.20 o
  13   1   9      573.16      539.13      8.87 o
  14   1   9        1.31       -4.25      4.25 o
  15   1   9     1155.57     1110.27     18.10 o
  16   1   9       95.14      110.17      9.59 o
  17   1   9     2114.00     2391.30     41.80 o
  18   1   9      140.40      190.33     14.65 o
  19   1   9        3.52        5.88     12.94 o
  20   1   9       46.74       84.65     16.15 o
  21   1   9       62.74       53.57     16.83 o
   0   2   9      241.75      400.23      9.33 o
   1   2   9     9926.72    10596.09     58.67 o
   2   2   9     4883.83     5994.61     32.68 o
   3   2   9    10654.14    11038.37     61.00 o
   4   2   9      369.86      319.31      8.07 o
   5   2   9       45.83       27.49      2.21 o
   6   2   9      606.84      713.90      7.75 o
   7   2   9     2419.59     2372.57     18.36 o
   8   2   9     1940.94     2252.13     18.14 o
   9   2   9      377.15      401.61      7.70 o
  10   2   9     3616.27     3719.67     31.34 o
  11   2   9     2623.21     2594.81     22.88 o
  12   2   9      337.66      298.14      8.04 o
  13   2   9        0.65       -2.81      4.06 o
  14   2   9      542.22      520.77     11.12 o
  15   2   9      139.44      134.99      7.49 o
  16   2   9      337.33      295.42     11.73 o
  17   2   9      200.71      216.03     14.75 o
  18   2   9      204.45      218.69     15.55 o
  19   2   9      456.72      429.85     26.01 o
  20   2   9       86.78      126.25     17.95 o
  21   2   9      346.99      337.60     25.91 o
   1   3   9     1788.22     1868.96     19.96 o
   2   3   9        1.26       -0.31      1.75 o
   3   3   9    12992.51    13953.25     76.38 o
   4   3   9    11189.07    12029.18     99.74 o
   5   3   9      441.78      435.51      5.77 o
   6   3   9     5952.65     5927.32     36.74 o
   7   3   9     7584.60     7856.33     50.57 o
   8   3   9     4482.32     4613.19     32.05 o
   9   3   9      439.95      416.33      6.89 o
  10   3   9      436.14      429.51      7.50 o
  11   3   9        4.98       13.14      4.31 o
  12   3   9     3825.99     3481.84     31.53 o
  13   3   9      410.87      459.27     10.01 o
  14   3   9        5.08        5.47      4.58 o
  15   3   9      419.68      402.30     12.08 o
  16   3   9       14.19        5.08      6.17 o
  17   3   9      345.10      391.89     13.73 o
  18   3   9       25.66       23.40     12.93 o
  19   3   9        0.07       -9.68      9.68 o
  20   3   9       87.42       92.33     16.88 o
  21   3   9       65.47       64.35     29.56 o
   0   4   9     4211.91     4553.05     36.60 o
   1   4   9     1956.03     2276.66     15.73 o
   2   4   9     5973.68     6074.47     39.36 o
   3   4   9     3886.25     4033.64     29.09 o
   4   4   9       63.78       96.59      3.14 o
   5   4   9       79.01       67.21      3.06 o
   6   4   9      110.45      123.90      4.15 o
   7   4   9      559.69      483.95      8.58 o
   8   4   9      104.21      130.77      5.27 o
   9   4   9      128.68      113.14      4.99 o
  10   4   9      806.43      759.35     10.83 o
  11   4   9       46.04       22.68      4.12 o
  12   4   9        0.20        1.21      4.25 o
  13   4   9      110.20      103.36      7.74 o
  14   4   9       46.79       38.85      5.98 o
  15   4   9      197.19      212.55      9.66 o
  16   4   9        1.05       -0.15      5.92 o
  17   4   9      151.23      160.94      9.84 o
  18   4   9      274.70      312.43     14.86 o
  19   4   9        0.13       27.97     10.77 o
  20   4   9      301.33      317.20     19.79 o
  21   4   9       21.84       38.33     18.24 o
   1   5   9     2642.06     2711.32     19.46 o
   2   5   9     1699.64     1591.92     13.17 o
   3   5   9      883.07      876.63      8.58 o
   4   5   9       15.20        5.15      1.87 o
   5   5   9     1772.74     1729.95     15.07 o
   6   5   9       94.58       98.91      3.65 o
   7   5   9      799.68      700.25     10.40 o
   8   5   9      787.74      729.94     10.73 o
   9   5   9      384.40      377.40      7.71 o
  10   5   9       88.88      116.51      5.79 o
  11   5   9       36.61        6.59      4.00 o
  12   5   9     8027.43     7345.10     57.48 o
  13   5   9      125.29      100.20      7.23 o
  14   5   9     1602.47     1548.56     21.38 o
  15   5   9      653.93      588.50     14.39 o
  16   5   9      125.83      135.28      8.91 o
  17   5   9        4.04       -0.89      6.60 o
  18   5   9       19.27       18.87      7.85 o
  19   5   9      111.84       86.75     10.99 o
  20   5   9        0.15        1.96     11.33 o
  21   5   9        8.45      -11.69     13.68 o
   0   6   9     3143.26     3667.94     90.43 o
   1   6   9      945.78     1071.32      8.80 o
   2   6   9     1997.34     2129.29     15.76 o
   3   6   9      284.53      242.29      4.56 o
   4   6   9      234.06      259.10      4.60 o
   5   6   9     2030.24     2284.95     18.76 o
   6   6   9      430.14      547.19      7.60 o
   7   6   9     4325.06     4094.75     33.67 o
   8   6   9     1491.52     1477.39     16.21 o
   9   6   9       86.78       55.26      4.98 o
  10   6   9      246.89      212.90      6.66 o
  11   6   9     1732.11     1715.25     19.71 o
  12   6   9      192.41      201.09      7.76 o
  13   6   9      802.25      733.59     14.37 o
  14   6   9      242.13      206.30      9.29 o
  15   6   9       79.93       78.88      7.71 o
  16   6   9      504.00      580.67     16.35 o
  17   6   9     1178.37     1258.01     22.74 o
  18   6   9      233.04      205.36     11.99 o
  19   6   9       12.98       28.70      8.88 o
  20   6   9       96.73       90.47     11.84 o
   1   7   9       79.96       49.61      2.96 o
   2   7   9     1619.08     1669.56     12.69 o
   3   7   9      228.79      257.01      4.69 o
   4   7   9      369.78      340.72      6.72 o
   5   7   9       92.71       92.81      3.65 o
   6   7   9       55.44       42.36      3.58 o
   7   7   9      700.39      791.93     13.44 o
   8   7   9       39.55       30.49      3.69 o
   9   7   9        1.89       -2.18      4.73 o
  10   7   9       38.69       38.76      4.96 o
  11   7   9      115.35       92.19      6.10 o
  12   7   9      204.46      202.25      8.08 o
  13   7   9      156.27      160.95      8.47 o
  14   7   9      545.63      459.62     14.02 o
  15   7   9        1.54       -5.83      5.83 o
  16   7   9      284.64      279.13     11.65 o
  17   7   9     1229.52     1255.24     21.63 o
  18   7   9       46.40       68.70      9.46 o
  19   7   9        1.14       12.04      8.29 o
  20   7   9       79.84       88.81     12.23 o
   0   8   9     1109.47     1118.76     12.27 o
   1   8   9     3908.37     3980.08     25.77 o
   2   8   9     3179.42     3115.93     19.55 o
   3   8   9      204.13      196.66      4.61 o
   4   8   9      161.22      176.28      4.95 o
   5   8   9      184.58      171.91      4.84 o
   6   8   9       40.29       35.88      3.69 o
   7   8   9      183.41      192.57      5.70 o
   8   8   9      163.02      181.92      6.67 o
   9   8   9       86.10       79.50      5.48 o
  10   8   9      465.18      447.65     10.40 o
  11   8   9        0.18        0.28      5.39 o
  12   8   9      214.29      174.08      8.20 o
  13   8   9        8.56        5.71      5.05 o
  14   8   9      317.97      332.20     11.70 o
  15   8   9      381.29      382.82     12.84 o
  16   8   9       44.75       38.17      7.36 o
  17   8   9        4.39        7.29     10.79 o
  18   8   9      598.46      653.40     20.45 o
  19   8   9       12.80       17.07      9.66 o
  20   8   9      104.88      102.21     17.75 o
   1   9   9      121.83      153.79      4.95 o
   2   9   9        0.00        3.56      2.02 o
   3   9   9      547.37      507.69      8.30 o
   4   9   9       54.54       77.65      3.66 o
   5   9   9      298.71      254.30      5.89 o
   6   9   9      236.17      214.03      5.92 o
   7   9   9     1526.15     1437.39     14.65 o
   8   9   9        0.05       -3.58      3.58 o
   9   9   9     1298.76     1164.67     15.79 o
  10   9   9      163.34      160.22      7.27 o
  11   9   9     2054.38     1866.60     23.62 o
  12   9   9      334.58      314.75     11.43 o
  13   9   9       61.22       54.55      6.28 o
  14   9   9       13.69        8.35      6.22 o
  15   9   9      114.67      102.98      8.54 o
  16   9   9       20.28       15.75      7.38 o
  17   9   9       23.90       41.33      8.06 o
  18   9   9      238.40      298.40     14.70 o
  19   9   9      516.81      574.02     21.56 o
   0  10   9      311.29      464.25     11.53 o
   1  10   9       59.24       71.45      3.55 o
   2  10   9     1846.54     1818.52     14.29 o
   3  10   9      563.62      545.77      6.78 o
   4  10   9       44.45       44.07      3.24 o
   5  10   9      367.36      350.86      6.92 o
   6  10   9      267.79      263.80      6.80 o
   7  10   9      464.67      448.04      9.40 o
   8  10   9      170.45      145.78      6.48 o
   9  10   9       75.78       55.11      5.23 o
  10  10   9       26.98       22.87      5.22 o
  11  10   9      448.24      428.51     11.47 o
  12  10   9      324.08      323.20     10.37 o
  13  10   9        4.19       10.46      5.28 o
  14  10   9       17.02       28.84      6.94 o
  15  10   9      162.40      155.37      9.63 o
  16  10   9        5.56       11.61      7.51 o
  17  10   9       45.73       42.02     12.43 o
  18  10   9      218.24      190.03     13.06 o
  19  10   9        7.64       12.09     13.68 o
   1  11   9     1853.64     1960.00     15.56 o
   2  11   9      302.56      369.93      9.77 o
   3  11   9     3712.85     3629.35     26.37 o
   4  11   9       21.81       21.05      3.14 o
   5  11   9     4530.91     4088.10     29.49 o
   6  11   9       29.66       34.27      4.22 o
   7  11   9     1619.01     1491.83     17.30 o
   8  11   9      211.95      231.99      7.74 o
   9  11   9       74.64       72.68      5.61 o
  10  11   9        0.87       -4.40      4.40 o
  11  11   9       46.34       65.09      6.24 o
  12  11   9       36.97       35.93      5.99 o
  13  11   9      161.91      175.82      8.78 o
  14  11   9     1642.34     1621.27     27.16 o
  15  11   9      672.52      632.79     16.74 o
  16  11   9       58.73       58.65     12.21 o
  17  11   9       73.75       64.46     10.74 o
  18  11   9       15.37        8.96      9.29 o
  19  11   9      215.32      202.81     22.54 o
   0  12   9      352.72      388.26     10.30 o
   1  12   9     3113.84     3014.42     23.15 o
   2  12   9      159.19      178.01      6.10 o
   3  12   9       66.17       35.85      3.78 o
   4  12   9        2.22        1.37      3.41 o
   5  12   9      397.88      395.43      8.63 o
   6  12   9      176.03      176.92      6.51 o
   7  12   9       65.21       61.35      5.35 o
   8  12   9     1097.10      980.83     14.15 o
   9  12   9      838.59      795.26     13.04 o
  10  12   9        0.53       -1.09      4.85 o
  11  12   9      167.78      167.00      7.88 o
  12  12   9        7.03       -5.06      5.06 o
  13  12   9        3.62        0.62      5.74 o
  14  12   9        7.79        0.68      6.45 o
  15  12   9      666.22      649.53     19.31 o
  16  12   9       81.65       92.95     12.75 o
  17  12   9        1.51       13.23      8.60 o
  18  12   9       88.53       77.13     13.60 o
   1  13   9      865.88      847.63     11.40 o
   2  13   9     2338.43     2259.39     20.62 o
   3  13   9      367.48      351.77      8.33 o
   4  13   9       25.93       20.03      4.52 o
   5  13   9      329.42      305.16      8.53 o
   6  13   9       30.07       33.96      4.49 o
   7  13   9       48.11       22.84      4.78 o
   8  13   9       87.95       77.02      5.79 o
   9  13   9        0.12       -2.08      4.45 o
  10  13   9       21.67       21.45      5.43 o
  11  13   9      254.18      234.35      9.03 o
  12  13   9      284.23      281.34     10.66 o
  13  13   9        0.95        9.30      6.22 o
  14  13   9       38.38       50.57      7.38 o
  15  13   9       37.00       39.57     10.21 o
  16  13   9      223.68      194.36     16.60 o
  17  13   9       67.85       41.37     12.53 o
   0  14   9      368.46      388.65     13.45 o
   1  14   9     1894.88     1790.88     18.00 o
   2  14   9      168.93      164.36      6.26 o
   3  14   9       11.32       14.19      3.98 o
   4  14   9     2084.69     1914.63     20.25 o
   5  14   9       58.53       31.74      4.83 o
   6  14   9        4.32       -3.98      3.98 o
   7  14   9      374.39      320.21      9.94 o
   8  14   9        0.47        6.45      4.58 o
   9  14   9      793.84      781.49     13.70 o
  10  14   9       78.16       64.38      6.43 o
  11  14   9        3.94       -1.74      6.33 o
  12  14   9       86.84      110.08      8.37 o
  13  14   9      846.82      917.91     20.31 o
  14  14   9        2.02       18.06      6.99 o
  15  14   9       44.94       50.77      8.00 o
  16  14   9        4.04       32.58     11.44 o
  17  14   9      114.61      138.05     32.02 o
   1  15   9       36.32       24.73      4.72 o
   2  15   9      226.12      226.42      7.27 o
   3  15   9      126.21      119.63      6.34 o
   4  15   9      698.43      700.08     13.11 o
   5  15   9      870.83      836.57     13.27 o
   6  15   9       25.02       26.38      4.80 o
   7  15   9      220.39      233.84      8.09 o
   8  15   9      236.79      223.50      8.14 o
   9  15   9       68.85       78.83      6.81 o
  10  15   9      202.45      229.46      9.31 o
  11  15   9        4.56        0.37      5.66 o
  12  15   9        7.66       14.61      7.95 o
  13  15   9      277.32      284.16     12.56 o
  14  15   9      481.31      487.92     14.85 o
  15  15   9      157.87      165.09     10.32 o
  16  15   9       37.60       58.35     19.83 o
   0  16   9        3.57       -5.83      5.83 o
   1  16   9        3.29        9.26      4.49 o
   2  16   9       40.07       32.77      5.22 o
   3  16   9      140.63      125.90      7.31 o
   4  16   9       33.08       28.51      6.47 o
   5  16   9        4.60       -2.00      5.18 o
   6  16   9      857.62      878.56     12.76 o
   7  16   9       79.66       78.44      6.30 o
   8  16   9      444.63      452.94     11.87 o
   9  16   9       80.12       95.41      7.21 o
  10  16   9        9.18       11.19      6.28 o
  11  16   9        3.31       17.05      6.62 o
  12  16   9      267.90      263.90     11.45 o
  13  16   9      186.50      181.02     10.97 o
  14  16   9       27.46       39.11      9.73 o
  15  16   9       29.56       34.63      9.35 o
   1  17   9       43.87       39.92      5.71 o
   2  17   9      550.71      590.47     14.08 o
   3  17   9      787.31      790.85     16.41 o
   4  17   9      225.83      213.66      9.49 o
   5  17   9      226.00      228.16      8.36 o
   6  17   9      257.15      264.45      9.05 o
   7  17   9      216.03      224.62      9.42 o
   8  17   9      869.08      879.69     15.46 o
   9  17   9      269.31      255.51     10.87 o
  10  17   9      504.90      528.87     14.77 o
  11  17   9      482.46      462.86     15.97 o
  12  17   9      412.76      422.46     14.18 o
  13  17   9       48.34       43.56      8.99 o
  14  17   9      124.95      139.98     13.69 o
   0  18   9      744.77      657.13     18.93 o
   1  18   9     1032.24     1079.41     16.42 o
   2  18   9       52.43       36.73      6.98 o
   3  18   9      230.80      193.68      9.29 o
   4  18   9       43.19       38.85      6.52 o
   5  18   9        1.23        2.02      5.53 o
   6  18   9       75.92       65.28      7.71 o
   7  18   9      386.22      389.58     11.93 o
   8  18   9      112.93       95.28      9.08 o
   9  18   9      179.63      190.38     11.37 o
  10  18   9       42.88       36.40      7.52 o
  11  18   9        6.25        4.03      6.80 o
  12  18   9       80.75      106.86     10.16 o
  13  18   9      382.56      440.17     19.65 o
   1  19   9      218.64      223.12      9.29 o
   2  19   9       55.71       50.26      7.75 o
   3  19   9       61.52       49.33      7.87 o
   4  19   9      310.75      312.72     11.59 o
   5  19   9       15.68        4.69      5.98 o
   6  19   9        6.11        4.16      7.28 o
   7  19   9      168.23      158.29     10.60 o
   8  19   9     1274.69     1273.62     22.85 o
   9  19   9       89.64       81.89      9.52 o
  10  19   9        0.16       19.25      8.22 o
  11  19   9       82.74       33.98     14.14 o
   0  20   9       28.44       24.65      8.97 o
   1  20   9     1366.26     1444.13     23.39 o
   2  20   9       95.97      121.99      9.40 o
   3  20   9       87.02      100.79      9.98 o
   4  20   9        3.05        1.31      7.39 o
   5  20   9       28.16       38.84      8.79 o
   6  20   9      653.15      729.22     25.60 o
   7  20   9       18.59       15.35      8.82 o
   8  20   9      240.67      286.25     14.98 o
   9  20   9      115.24      126.85     10.60 o
  10  20   9       51.81       59.31     11.89 o
   1  21   9      331.76      358.40     13.76 o
   2  21   9       88.16       86.17      9.75 o
   3  21   9        0.84        5.06      8.69 o
   4  21   9      108.48       97.51     11.56 o
   5  21   9      280.66      254.07     14.43 o
   6  21   9     1164.42     1301.03     34.54 o
   7  21   9        1.23       -5.16      8.69 o
   8  21   9       14.09       40.63     12.71 o
   0  22   9       14.30       14.30     27.15 o
   1  22   9       72.57       72.41     12.44 o
   2  22   9       14.93       40.77     10.37 o
   3  22   9        0.53       15.30      9.38 o
   4  22   9      118.45      144.69     12.25 o
   5  22   9        6.77       25.83     15.27 o
   0   0  10     1027.33      602.17     15.32 o
   1   0  10    14991.15    16475.78    133.71 o
   2   0  10      314.52      343.07      6.73 o
   3   0  10      356.87      205.65      5.28 o
   4   0  10     4633.30     5461.87     43.67 o
   5   0  10      240.85      219.38      5.31 o
   6   0  10      394.62      408.21      7.17 o
   7   0  10     2326.58     2350.96     27.83 o
   8   0  10       43.69       66.12      5.85 o
   9   0  10      414.32      430.57     12.08 o
  10   0  10     1610.23     1614.13     23.05 o
  11   0  10     3285.60     3217.01     38.35 o
  12   0  10     1097.40      898.36     17.35 o
  13   0  10      461.69      342.17     11.99 o
  14   0  10       70.88       62.41     10.31 o
  15   0  10      189.70      251.66     14.95 o
  16   0  10        0.54       -5.10      9.58 o
  17   0  10       12.62       18.67     10.88 o
  18   0  10        0.27      -15.01     15.01 o
  19   0  10      307.14      346.62     34.71 o
  20   0  10      434.57      514.80     42.05 o
  21   0  10       21.66       38.22     21.72 o
   1   1  10    11011.30    11186.27     59.24 o
   2   1  10       79.47       89.49      2.60 o
   3   1  10     1351.12     1169.84      9.54 o
   4   1  10     2476.77     2794.00     17.38 o
   5   1  10     3608.35     3645.97     22.91 o
   6   1  10     1646.04     1580.65     12.75 o
   7   1  10      603.81      572.20      8.40 o
   8   1  10        0.07        4.32      2.79 o
   9   1  10      267.98      207.31      6.55 o
  10   1  10     1760.43     1720.36     17.05 o
  11   1  10     2823.26     2722.25     24.00 o
  12   1  10      985.83     1031.46     19.25 o
  13   1  10     2137.19     2043.81     19.47 o
  14   1  10      101.56       89.46      5.94 o
  15   1  10      902.17      901.13     16.24 o
  16   1  10       45.77       51.39      9.55 o
  17   1  10       18.92       29.84     10.00 o
  18   1  10      397.59      477.91     20.76 o
  19   1  10       96.42      112.35     16.90 o
  20   1  10      417.83      449.23     27.38 o
  21   1  10      503.13      443.73     28.69 o
   0   2  10    14863.51    15500.30    180.15 o
   1   2  10      664.46      749.99      7.00 o
   2   2  10      132.58      175.79      3.44 o
   3   2  10     8213.93     8467.54     45.92 o
   4   2  10    11331.91    12314.16     75.02 o
   5   2  10      523.16      681.90      6.98 o
   6   2  10      203.64      177.45      4.14 o
   7   2  10     4806.23     5050.85     36.41 o
   8   2  10      442.01      456.08      7.24 o
   9   2  10     3887.49     3998.32     29.06 o
  10   2  10      699.43      667.21     10.56 o
  11   2  10        0.23        0.98      4.12 o
  12   2  10        3.99       -3.99      3.99 o
  13   2  10       83.70       83.38      5.61 o
  14   2  10      110.02      143.39      6.87 o
  15   2  10       63.85       99.67      6.74 o
  16   2  10      368.62      344.07     11.78 o
  17   2  10      182.40      204.06     14.94 o
  18   2  10      438.37      520.61     21.81 o
  19   2  10       19.23        8.43     13.05 o
  20   2  10        0.19       25.14     26.36 o
  21   2  10      154.39      167.93     20.80 o
   1   3  10     1859.15     1851.06     12.93 o
   2   3  10      506.00      559.44      5.89 o
   3   3  10     5100.79     5477.00     30.91 o
   4   3  10      787.27      838.18     11.30 o
   5   3  10      709.16      787.06      8.48 o
   6   3  10        9.33        5.06      1.86 o
   7   3  10        1.56        1.02      3.35 o
   8   3  10      754.72      682.22     11.23 o
   9   3  10     4280.69     4116.55     32.22 o
  10   3  10     6699.78     6537.07     47.75 o
  11   3  10     4775.44     4560.74     38.57 o
  12   3  10      238.47      287.39      8.75 o
  13   3  10        1.30       -1.73      4.40 o
  14   3  10      626.61      670.50     15.60 o
  15   3  10        0.04        5.60      6.61 o
  16   3  10       90.23       95.50      7.96 o
  17   3  10      123.86       99.76      9.75 o
  18   3  10        8.79       -2.82      9.29 o
  19   3  10      811.35      865.19     26.57 o
  20   3  10      330.23      372.69     26.10 o
  21   3  10      165.34      257.05     33.30 o
   0   4  10     3658.97     4178.71     34.34 o
   1   4  10      504.20      565.04      5.88 o
   2   4  10    14001.77    14698.46     84.95 o
   3   4  10      402.72      668.50      8.49 o
   4   4  10     2334.80     2549.51     19.17 o
   5   4  10      595.68      664.74      8.19 o
   6   4  10        2.23        3.30      2.32 o
   7   4  10      241.48      283.03      6.89 o
   8   4  10      122.06      159.86      5.51 o
   9   4  10      269.12      241.61      6.80 o
  10   4  10       23.28        8.93      3.64 o
  11   4  10       13.69       10.31      4.38 o
  12   4  10      305.41      267.94      9.20 o
  13   4  10      756.09      763.19     13.39 o
  14   4  10      148.46      108.26      7.65 o
  15   4  10      124.75      107.28      7.83 o
  16   4  10       30.75       45.62      6.90 o
  17   4  10      319.91      350.57     12.72 o
  18   4  10       37.36       48.23     11.49 o
  19   4  10      304.60      271.19     17.88 o
  20   4  10      484.44      456.42     22.57 o
  21   4  10      128.43      131.96     19.95 o
   1   5  10     3040.91     3094.84     19.60 o
   2   5  10      151.19      150.35      4.03 o
   3   5  10     3154.15     2894.30     21.18 o
   4   5  10      664.14      779.02      8.15 o
   5   5  10       42.06       35.96      3.17 o
   6   5  10      804.41      917.69     11.84 o
   7   5  10      261.93      220.93      5.59 o
   8   5  10     1045.95     1101.22     17.37 o
   9   5  10      460.74      389.49     10.31 o
  10   5  10      741.09      708.73     13.40 o
  11   5  10      217.44      219.70      7.09 o
  12   5  10      279.25      293.78      8.89 o
  13   5  10      233.12      220.06      9.33 o
  14   5  10      148.88      150.16      8.46 o
  15   5  10     1323.12     1336.61     20.43 o
  16   5  10      718.36      781.36     16.43 o
  17   5  10      135.13      136.47      9.60 o
  18   5  10       11.28       20.06      7.77 o
  19   5  10      485.49      539.93     23.40 o
  20   5  10        8.93        2.78     11.57 o
  21   5  10      517.38      600.26     45.25 o
   0   6  10     1105.22     1405.44     27.39 o
   1   6  10     1602.79     1751.93     12.74 o
   2   6  10       89.78      114.57      3.53 o
   3   6  10      276.04      322.43      5.07 o
   4   6  10     1798.25     2060.73     14.98 o
   5   6  10     2544.62     2617.69     21.11 o
   6   6  10     3040.44     3002.71     23.83 o
   7   6  10     1173.65     1026.85     13.44 o
   8   6  10      287.12      232.17      8.51 o
   9   6  10     1788.94     1707.79     17.33 o
  10   6  10       31.09       30.93      4.17 o
  11   6  10      702.01      835.53     12.14 o
  12   6  10       26.76       25.55      7.01 o
  13   6  10      480.71      520.03     12.96 o
  14   6  10       95.64       88.25      7.34 o
  15   6  10     1255.19     1333.91     20.90 o
  16   6  10       34.79       39.69      7.92 o
  17   6  10        9.50       18.33      7.21 o
  18   6  10       89.54       88.62     10.30 o
  19   6  10      371.34      356.99     18.08 o
  20   6  10       34.49       41.17     12.88 o
   1   7  10      185.77      154.28      4.84 o
   2   7  10     1380.95     1464.03     16.61 o
   3   7  10      961.05     1051.08      9.97 o
   4   7  10       14.45        5.29      2.25 o
   5   7  10        0.47       -0.52      2.18 o
   6   7  10      387.32      348.26      9.10 o
   7   7  10     2754.52     2659.28     25.40 o
   8   7  10       40.92       46.72      4.11 o
   9   7  10      117.80      134.98      5.74 o
  10   7  10     1609.65     1378.55     15.65 o
  11   7  10      102.30      104.65      6.52 o
  12   7  10     1171.68      988.04     18.56 o
  13   7  10      885.16      811.31     15.60 o
  14   7  10      809.80      849.09     16.24 o
  15   7  10      217.22      205.00     10.16 o
  16   7  10       14.00       18.39      9.31 o
  17   7  10      215.87      210.73     14.58 o
  18   7  10      144.83      134.26     11.40 o
  19   7  10        1.70       11.11      8.60 o
  20   7  10      215.68      285.51     14.67 o
   0   8  10       38.64       12.05      2.21 o
   1   8  10      183.01      233.23      4.87 o
   2   8  10      198.01      251.80      5.87 o
   3   8  10     2242.37     2175.89     16.81 o
   4   8  10      948.15      966.99      9.38 o
   5   8  10      573.27      619.48      8.64 o
   6   8  10     1057.89      865.57     11.74 o
   7   8  10     2374.82     2509.97     22.38 o
   8   8  10      996.08     1026.36     12.92 o
   9   8  10       59.17       24.66      4.52 o
  10   8  10      491.62      529.22     10.93 o
  11   8  10      167.69      117.86      6.66 o
  12   8  10        2.06       -1.70      5.18 o
  13   8  10       49.27       43.53      5.94 o
  14   8  10      340.72      360.49     12.20 o
  15   8  10        2.44       -2.09      6.14 o
  16   8  10      291.44      277.99     12.03 o
  17   8  10        8.76        8.86      7.30 o
  18   8  10      465.90      514.08     17.55 o
  19   8  10      508.37      504.79     17.98 o
  20   8  10      438.85      388.34     33.65 o
   1   9  10      780.24      701.51     10.56 o
   2   9  10      602.31      625.29      9.16 o
   3   9  10     1360.74     1328.21     12.24 o
   4   9  10     1951.77     1901.01     16.92 o
   5   9  10     3128.04     2947.11     22.31 o
   6   9  10       82.77       59.49      4.34 o
   7   9  10     1784.77     1543.13     16.43 o
   8   9  10      100.28       95.26      7.36 o
   9   9  10     1322.03     1099.78     15.52 o
  10   9  10      984.41      917.13     14.36 o
  11   9  10       46.64       34.14      5.44 o
  12   9  10       45.82       57.77      6.11 o
  13   9  10        0.80       -2.72      5.19 o
  14   9  10     1349.92     1414.60     21.69 o
  15   9  10       31.87        9.44      6.81 o
  16   9  10      441.66      417.29     14.31 o
  17   9  10       35.78       19.24      7.77 o
  18   9  10        2.25        9.91      8.01 o
  19   9  10        0.32        3.09     11.16 o
   0  10  10      654.76      754.48     13.03 o
   1  10  10     3960.17     3955.83     27.22 o
   2  10  10     4134.98     4114.87     26.83 o
   3  10  10       37.38       39.82      2.95 o
   4  10  10     1382.32     1367.87     13.20 o
   5  10  10      324.65      328.04      7.01 o
   6  10  10      434.30      406.09      8.21 o
   7  10  10        2.60       13.84      4.16 o
   8  10  10     3814.95     3476.79     32.35 o
   9  10  10        0.03        1.50      4.90 o
  10  10  10      613.40      639.31     12.41 o
  11  10  10       44.42       19.71      5.71 o
  12  10  10        6.98        9.84      5.44 o
  13  10  10       19.27       37.20      6.30 o
  14  10  10      112.97      102.53      8.61 o
  15  10  10        3.69        4.09      6.74 o
  16  10  10      408.13      419.14     14.60 o
  17  10  10      402.96      486.86     16.02 o
  18  10  10       44.14       70.29     10.61 o
  19  10  10       15.87      -12.40     14.98 o
   1  11  10        5.94        8.87      3.15 o
   2  11  10     5380.74     5340.89     34.08 o
   3  11  10       49.04       55.95      3.83 o
   4  11  10      295.77      240.80      5.80 o
   5  11  10       43.41       64.30      4.28 o
   6  11  10       19.12       12.67      4.04 o
   7  11  10     1610.49     1492.89     19.59 o
   8  11  10        9.80        9.42      4.37 o
   9  11  10        2.75       11.85      4.95 o
  10  11  10       38.12       18.97      5.32 o
  11  11  10      405.28      344.65     10.78 o
  12  11  10       21.41       14.89      5.67 o
  13  11  10      332.32      336.91     11.39 o
  14  11  10       42.33       53.42      7.23 o
  15  11  10      162.81      132.03      9.83 o
  16  11  10      198.27      204.87     11.44 o
  17  11  10      152.42      189.44     12.79 o
  18  11  10       55.29       67.06     11.82 o
   0  12  10     1054.90      962.86     22.45 o
   1  12  10        7.07        3.36      3.19 o
   2  12  10      556.48      581.12      8.86 o
   3  12  10       46.47       47.88      4.05 o
   4  12  10     1781.54     1687.97     23.39 o
   5  12  10     1497.54     1458.73     15.72 o
   6  12  10     1745.06     1726.01     17.78 o
   7  12  10       16.42       19.51      4.54 o
   8  12  10       98.08       67.16      5.67 o
   9  12  10      997.96      990.43     14.78 o
  10  12  10      148.26      133.28      7.56 o
  11  12  10       48.44       45.76      6.31 o
  12  12  10        0.66        4.60      5.61 o
  13  12  10       84.84       81.69      7.55 o
  14  12  10       68.45       53.38      8.90 o
  15  12  10      189.74      175.67     11.72 o
  16  12  10      138.09      140.84     12.36 o
  17  12  10       30.88       69.00     10.74 o
  18  12  10       21.44       41.20     16.85 o
   1  13  10       32.23       44.46      5.06 o
   2  13  10      259.20      210.25      6.70 o
   3  13  10      119.69      136.10      5.76 o
   4  13  10     1758.85     1724.34     18.70 o
   5  13  10     2165.35     2112.86     20.24 o
   6  13  10      159.68      163.22      6.52 o
   7  13  10      661.75      630.38     11.70 o
   8  13  10       85.40       76.60      6.00 o
   9  13  10      441.86      446.61     11.19 o
  10  13  10       75.93       64.66      6.34 o
  11  13  10       45.21       39.49      6.54 o
  12  13  10       79.76       50.00     10.32 o
  13  13  10      557.21      521.37     14.16 o
  14  13  10        3.66       -1.10      6.59 o
  15  13  10       84.82       94.28      9.26 o
  16  13  10      237.16      236.03     13.74 o
  17  13  10      159.69      172.79     16.45 o
   0  14  10      216.01      215.29     10.63 o
   1  14  10      506.90      470.71      9.75 o
   2  14  10      302.91      296.04      7.94 o
   3  14  10        8.60       11.01      4.12 o
   4  14  10       16.21       24.47      5.15 o
   5  14  10        3.16       -3.77      3.77 o
   6  14  10       68.97       78.27      5.45 o
   7  14  10      728.52      677.94     12.44 o
   8  14  10      207.91      193.62      8.02 o
   9  14  10     1141.39     1047.34     14.98 o
  10  14  10      447.45      454.10     12.01 o
  11  14  10      301.75      309.78     13.72 o
  12  14  10      909.53      914.31     17.14 o
  13  14  10       33.61       30.86      7.71 o
  14  14  10       59.40       37.34      7.99 o
  15  14  10      503.05      520.65     15.31 o
  16  14  10       22.88       32.23     16.97 o
   1  15  10       24.44       14.57      4.64 o
   2  15  10      982.84     1006.60     13.56 o
   3  15  10      346.34      333.49     11.58 o
   4  15  10      470.97      462.67     13.29 o
   5  15  10       23.45        6.37      4.83 o
   6  15  10      217.17      222.77      8.81 o
   7  15  10      201.35      165.66      7.79 o
   8  15  10       65.48       50.84      5.88 o
   9  15  10        0.30       -0.66      5.08 o
  10  15  10       77.16       87.25      7.12 o
  11  15  10       99.22      105.99      8.31 o
  12  15  10      454.65      465.34     15.08 o
  13  15  10       19.05       14.56      7.66 o
  14  15  10       21.83       11.13      8.01 o
  15  15  10        0.53       21.57     11.26 o
  16  15  10      377.82      526.77     47.62 o
   0  16  10     1118.55     1142.59     22.56 o
   1  16  10      479.36      468.86     11.26 o
   2  16  10      267.34      273.28      8.98 o
   3  16  10      283.62      244.93     10.12 o
   4  16  10       19.47       11.69      5.30 o
   5  16  10       33.30       19.82      5.10 o
   6  16  10      120.55      129.51      8.83 o
   7  16  10     1828.45     1842.13     20.51 o
   8  16  10      158.18      166.68      7.82 o
   9  16  10       74.77       71.99      6.84 o
  10  16  10      226.79      212.60      9.37 o
  11  16  10      460.72      387.90     14.75 o
  12  16  10      105.41      105.00     14.48 o
  13  16  10      609.67      596.20     17.37 o
  14  16  10       53.26       72.50      9.96 o
  15  16  10        0.27       35.02     11.28 o
   1  17  10      847.53      849.55     14.29 o
   2  17  10      399.00      403.22     11.79 o
   3  17  10        7.57        5.82      5.92 o
   4  17  10      601.71      610.27     15.37 o
   5  17  10       99.96      125.51      7.40 o
   6  17  10       22.82       18.88      5.49 o
   7  17  10       15.15       34.28      6.29 o
   8  17  10     1318.89     1239.37     19.86 o
   9  17  10        0.06       -4.51      5.98 o
  10  17  10       93.19      118.27      8.86 o
  11  17  10      562.95      573.93     15.82 o
  12  17  10       48.12       50.00     10.53 o
  13  17  10      576.21      633.51     20.02 o
  14  17  10      102.90       98.88     16.07 o
   0  18  10     1019.01     1033.10     22.80 o
   1  18  10       29.51       37.29      6.00 o
   2  18  10      183.01      197.72     13.01 o
   3  18  10      138.13      142.88      9.33 o
   4  18  10        2.39        7.74      6.16 o
   5  18  10      348.81      371.14     11.41 o
   6  18  10      387.03      426.76     11.48 o
   7  18  10       55.25       50.97      7.04 o
   8  18  10        0.09        4.88      7.28 o
   9  18  10       52.53       34.92      9.51 o
  10  18  10      136.79      122.98     10.75 o
  11  18  10       86.57       88.35      8.98 o
  12  18  10       22.04       13.01      9.31 o
  13  18  10       15.96       13.88     16.99 o
   1  19  10       50.78       62.63      7.27 o
   2  19  10       16.31        6.38      6.72 o
   3  19  10        1.51        4.25      6.94 o
   4  19  10        7.19       -6.03      6.03 o
   5  19  10       35.34       37.28      7.48 o
   6  19  10       69.60       74.75      7.60 o
   7  19  10      113.85      132.78     11.12 o
   8  19  10      146.50      149.35     10.86 o
   9  19  10      245.01      281.51     13.29 o
  10  19  10        3.46       -8.08      8.08 o
  11  19  10        2.50      -10.31     10.31 o
   0  20  10       98.09      101.42     14.77 o
   1  20  10       79.63       55.42      8.43 o
   2  20  10      206.12      237.39     14.24 o
   3  20  10      472.71      564.65     16.83 o
   4  20  10      336.81      313.13     13.30 o
   5  20  10      652.84      630.55     18.14 o
   6  20  10        8.52       26.48      8.36 o
   7  20  10      904.27      933.56     22.69 o
   8  20  10      208.90      210.53     13.80 o
   9  20  10        7.33       10.11      9.38 o
  10  20  10       29.79       28.00     23.47 o
   1  21  10      338.79      366.37     14.15 o
   2  21  10       38.26       45.17      8.71 o
   3  21  10       90.16      100.43      9.96 o
   4  21  10      131.47      111.71     11.51 o
   5  21  10       28.50       64.07     15.09 o
   6  21  10       36.75       58.12     11.63 o
   7  21  10       71.75       73.08     11.57 o
   0  22  10      116.98      168.61     23.22 o
   1  22  10       89.60       99.06     10.64 o
   2  22  10      187.64      212.48     13.67 o
   3  22  10        2.72        5.31     12.45 o
   4  22  10        6.65       17.16      9.43 o
   1   1  11     1608.19     1763.13     12.01 o
   2   1  11       12.59       27.18      2.17 o
   3   1  11       29.93       34.40      2.14 o
   4   1  11      628.63      668.07      6.66 o
   5   1  11      688.85      741.44      7.14 o
   6   1  11      128.78      109.77      3.34 o
   7   1  11      215.93      230.15      7.64 o
   8   1  11      102.69       94.69      5.42 o
   9   1  11      533.16      510.15     11.45 o
  10   1  11     2006.34     1835.98     21.84 o
  11   1  11     3379.15     3403.22     28.47 o
  12   1  11     1523.11     1390.57     17.56 o
  13   1  11      874.37      693.94     14.07 o
  14   1  11      391.51      387.30      9.98 o
  15   1  11        2.06       -5.30      5.30 o
  16   1  11      519.38      458.72     17.87 o
  17   1  11      145.06      162.27     15.54 o
  18   1  11      817.90      863.53     26.07 o
  19   1  11        2.84       34.77     14.56 o
  20   1  11      195.62      215.00     39.62 o
  21   1  11       70.37       94.61     19.13 o
   0   2  11     5097.46     5617.49     50.58 o
   1   2  11      522.98      601.30      6.10 o
   2   2  11     1933.08     2033.77     13.57 o
   3   2  11        1.68        2.24      1.57 o
   4   2  11     2571.17     2529.74     17.60 o
   5   2  11      192.69      216.82      4.19 o
   6   2  11        0.16       -0.01      1.96 o
   7   2  11        0.75        1.46      1.80 o
   8   2  11     1910.89     1837.21     16.82 o
   9   2  11      153.45      154.28      5.62 o
  10   2  11        1.04        6.28      4.18 o
  11   2  11      225.12      177.02      7.22 o
  12   2  11       35.34        7.80      4.61 o
  13   2  11       92.12       71.04      6.00 o
  14   2  11        8.26       -4.29      4.29 o
  15   2  11       86.45       76.68      7.39 o
  16   2  11      152.36      118.96     11.09 o
  17   2  11        0.41       -4.85      9.20 o
  18   2  11       68.82       82.27     12.44 o
  19   2  11       31.17       27.07     11.26 o
  20   2  11       23.70       19.63     14.95 o
  21   2  11        0.78       32.57     15.93 o
   1   3  11     3708.86     4081.90     26.42 o
   2   3  11        0.56        0.60      2.11 o
   3   3  11     6561.20     6859.44     47.03 o
   4   3  11      634.50      613.46      6.27 o
   5   3  11      702.94      572.81      8.89 o
   6   3  11     2548.61     2616.08     23.71 o
   7   3  11       48.12       54.00      2.93 o
   8   3  11      398.90      497.40      9.08 o
   9   3  11       13.30       33.15      4.92 o
  10   3  11     4422.85     3923.60     34.14 o
  11   3  11       91.74       59.97      5.47 o
  12   3  11      345.79      331.42      9.31 o
  13   3  11        0.16       13.13      4.83 o
  14   3  11       22.46       15.39      4.74 o
  15   3  11      858.58      881.17     18.55 o
  16   3  11       41.66       20.58      6.74 o
  17   3  11        0.36       -8.49      8.49 o
  18   3  11       70.64       51.26     11.69 o
  19   3  11       67.82       72.16     12.99 o
  20   3  11      364.66      326.43     25.16 o
  21   3  11       10.63       15.05     21.23 o
   0   4  11    16660.38    18912.92    139.66 o
   1   4  11     2864.59     3026.07     18.76 o
   2   4  11     5598.54     6027.85     36.97 o
   3   4  11     8195.64     8324.88     43.79 o
   4   4  11      179.11      180.46      6.07 o
   5   4  11      520.18      437.52     11.37 o
   6   4  11     1679.65     1838.65     18.28 o
   7   4  11      154.07      160.40      5.84 o
   8   4  11     2313.58     2273.42     20.56 o
   9   4  11      193.79      219.46      6.72 o
  10   4  11       27.33       24.14      4.62 o
  11   4  11      101.27      117.35      6.42 o
  12   4  11       28.18       13.92      4.90 o
  13   4  11        3.37        6.37      4.77 o
  14   4  11      107.74      111.08      7.76 o
  15   4  11      156.26      186.36      9.27 o
  16   4  11      518.66      497.36     14.18 o
  17   4  11        0.69        3.94      6.54 o
  18   4  11      479.43      464.96     33.38 o
  19   4  11       60.97       29.35     14.79 o
  20   4  11      369.91      365.38     20.90 o
  21   4  11      194.56      195.56     30.84 o
   1   5  11      240.50      256.75      4.27 o
   2   5  11      999.75     1019.46      8.81 o
   3   5  11     2832.73     3192.01     28.45 o
   4   5  11      265.46      328.84      5.36 o
   5   5  11      191.65      227.18      5.35 o
   6   5  11     3397.19     3398.97     28.49 o
   7   5  11      542.44      498.35      9.71 o
   8   5  11      285.07      277.32      8.34 o
   9   5  11       35.62       28.81      4.40 o
  10   5  11        0.75       -3.60      3.60 o
  11   5  11        3.43       -0.93      3.93 o
  12   5  11       12.66       22.99      4.83 o
  13   5  11        0.05       -5.08      5.08 o
  14   5  11       31.92       47.54      6.86 o
  15   5  11       49.80       62.68      7.35 o
  16   5  11       99.92       99.43      8.54 o
  17   5  11      184.43      213.50     14.42 o
  18   5  11      656.14      749.54     19.20 o
  19   5  11      230.82      246.74     17.69 o
  20   5  11       95.27       89.57     22.57 o
   0   6  11       98.10      100.72      4.18 o
   1   6  11      446.55      325.46      6.75 o
   2   6  11        0.48       -1.84      1.84 o
   3   6  11      611.41      585.61      7.21 o
   4   6  11       31.89       62.22      3.07 o
   5   6  11      163.03      240.06      5.39 o
   6   6  11      414.51      359.84      7.38 o
   7   6  11        1.37       -0.92      3.11 o
   8   6  11     1568.53     1400.10     15.26 o
   9   6  11     2574.12     2292.39     21.44 o
  10   6  11      434.93      366.37      9.54 o
  11   6  11       45.27       23.10      4.38 o
  12   6  11     2011.51     2057.82     24.91 o
  13   6  11      189.56      168.83      9.49 o
  14   6  11        1.46       -0.85      5.60 o
  15   6  11      547.02      529.62     14.25 o
  16   6  11        0.00        9.43      7.74 o
  17   6  11       41.07       25.95      7.58 o
  18   6  11       71.21       74.23      8.97 o
  19   6  11        1.35       22.35     10.14 o
  20   6  11      152.01      178.61     25.78 o
   1   7  11      144.33      159.08      4.55 o
   2   7  11     2079.18     1985.72     17.54 o
   3   7  11      141.40      171.15      5.08 o
   4   7  11     6769.65     6986.74     41.66 o
   5   7  11      285.24      344.91      6.87 o
   6   7  11      232.95      259.76      7.08 o
   7   7  11      983.04      902.55     13.47 o
   8   7  11       36.61       65.85      4.63 o
   9   7  11        0.17        5.35      3.65 o
  10   7  11      560.39      508.64      9.78 o
  11   7  11     2453.99     2235.40     24.11 o
  12   7  11       38.68       38.25      5.52 o
  13   7  11        3.58        7.34      6.39 o
  14   7  11       62.29       49.36      6.95 o
  15   7  11       40.20       42.99      7.07 o
  16   7  11      156.96      150.66      9.80 o
  17   7  11       42.33       27.09      9.72 o
  18   7  11       73.50       79.28      9.36 o
  19   7  11      974.78     1069.99     22.95 o
  20   7  11        0.45       27.71     20.80 o
   0   8  11        5.33       12.73      3.84 o
   1   8  11     2577.24     2022.87    152.58 o
   2   8  11      996.62     1070.76     13.87 o
   3   8  11      770.84      789.41      8.90 o
   4   8  11      933.43      946.69      9.46 o
   5   8  11       20.25       15.35      3.17 o
   6   8  11        2.84       -3.03      3.03 o
   7   8  11      118.04      138.61      5.61 o
   8   8  11     4532.59     3846.91     31.51 o
   9   8  11      105.78      103.23      5.55 o
  10   8  11        0.30       -4.29      4.29 o
  11   8  11      453.28      415.83     10.71 o
  12   8  11      689.40      712.00     13.37 o
  13   8  11       55.76       60.26      7.05 o
  14   8  11       36.67       36.03      7.14 o
  15   8  11      324.52      285.27     11.75 o
  16   8  11       40.51       47.92     11.12 o
  17   8  11      148.55      154.87     10.51 o
  18   8  11      846.60      970.47     31.76 o
  19   8  11      373.59      382.47     16.24 o
   1   9  11      427.48      454.18      8.12 o
   2   9  11      104.25      101.39      4.16 o
   3   9  11       48.95       20.44      2.88 o
   4   9  11     1917.76     1798.37     16.37 o
   5   9  11      167.02      147.36      5.47 o
   6   9  11     1768.06     1680.15     17.19 o
   7   9  11     2650.65     2691.73     24.12 o
   8   9  11      233.97      211.57      6.96 o
   9   9  11        8.46       14.39      4.63 o
  10   9  11        3.10       -4.82      4.82 o
  11   9  11      612.01      535.77     12.02 o
  12   9  11       97.92      103.67      7.58 o
  13   9  11       20.79       17.14      5.62 o
  14   9  11       78.48       86.83      8.11 o
  15   9  11       53.38       55.45      8.22 o
  16   9  11       17.07       45.66      8.31 o
  17   9  11      321.91      298.24     13.32 o
  18   9  11      564.22      589.22     17.83 o
  19   9  11        0.04       -5.87     10.01 o
   0  10  11     5704.00     5523.62     52.20 o
   1  10  11      383.86      370.03      6.33 o
   2  10  11       13.91       15.05      3.38 o
   3  10  11     2203.94     2258.21     18.51 o
   4  10  11       46.20       32.05      3.51 o
   5  10  11       55.64       41.68      5.03 o
   6  10  11     1380.93     1238.43     14.71 o
   7  10  11      130.65      154.72      7.80 o
   8  10  11     2350.37     2227.26     23.92 o
   9  10  11      839.63      909.64     14.46 o
  10  10  11     1683.23     1621.72     20.38 o
  11  10  11     2175.47     2028.40     23.68 o
  12  10  11      342.10      308.32     11.28 o
  13  10  11       23.49       25.63      6.25 o
  14  10  11       13.49       12.33      6.86 o
  15  10  11      156.58      138.73      9.82 o
  16  10  11      187.96      220.87     11.64 o
  17  10  11        0.01       -8.68      8.68 o
  18  10  11      565.46      592.96     18.06 o
  19  10  11        4.26      -14.42     14.42 o
   1  11  11       35.45       17.37      3.41 o
   2  11  11     3923.39     3686.53     26.90 o
   3  11  11     4056.21     3907.18     28.27 o
   4  11  11     1344.22     1145.08     13.16 o
   5  11  11     1415.77     1397.51     14.31 o
   6  11  11     5905.33     5505.16     43.15 o
   7  11  11     1850.32     1797.29     20.82 o
   8  11  11     3104.90     2916.61     31.45 o
   9  11  11      560.45      523.82     11.86 o
  10  11  11      470.35      391.99     11.11 o
  11  11  11       92.39       80.56      7.34 o
  12  11  11      176.46      171.13      8.70 o
  13  11  11      173.71      176.79      9.12 o
  14  11  11      433.98      465.86     13.43 o
  15  11  11       46.91       31.93      7.97 o
  16  11  11       64.91       50.52     12.08 o
  17  11  11      300.70      324.37     15.24 o
  18  11  11      111.82      113.93     15.38 o
   0  12  11       19.20       12.00      4.87 o
   1  12  11      693.89      752.76     11.92 o
   2  12  11      895.48      929.71     12.03 o
   3  12  11     1415.79     1418.18     17.51 o
   4  12  11      814.99      809.14     17.22 o
   5  12  11      303.90      232.15      7.17 o
   6  12  11     1200.42     1096.54     14.62 o
   7  12  11      104.91       90.51      5.99 o
   8  12  11      355.94      325.90      9.88 o
   9  12  11      559.83      558.23     12.77 o
  10  12  11      140.78      114.69      7.42 o
  11  12  11      804.83      737.19     15.66 o
  12  12  11       45.40       35.47      6.50 o
  13  12  11       15.06        1.30      6.20 o
  14  12  11      622.58      717.07     16.10 o
  15  12  11       15.50       -7.22      7.22 o
  16  12  11       18.83       38.55      9.40 o
  17  12  11      672.26      707.33     24.07 o
  18  12  11      111.71      133.55     21.45 o
   1  13  11       60.17       45.81      4.47 o
   2  13  11      299.99      300.18      8.09 o
   3  13  11      257.31      230.31      7.17 o
   4  13  11       68.34       39.92      4.93 o
   5  13  11       46.80       47.08      4.93 o
   6  13  11      146.70      161.01      6.59 o
   7  13  11      819.13      757.61     17.18 o
   8  13  11       36.53       21.22      5.09 o
   9  13  11       14.05        7.74      5.37 o
  10  13  11       29.31       11.12      6.09 o
  11  13  11      315.79      318.26     11.21 o
  12  13  11      111.24       85.21      7.86 o
  13  13  11      193.63      196.32     10.10 o
  14  13  11        0.42       -6.32      6.32 o
  15  13  11      115.64      142.73     13.83 o
  16  13  11       39.38       53.31     10.88 o
  17  13  11        7.31       12.78     12.05 o
   0  14  11      414.33      388.71     13.91 o
   1  14  11       94.46      100.65      5.50 o
   2  14  11        0.94       -2.74      5.10 o
   3  14  11      113.42      111.85      8.42 o
   4  14  11      252.36      253.96     15.24 o
   5  14  11       26.00       31.15      6.00 o
   6  14  11      718.93      668.53     11.36 o
   7  14  11       21.02       28.56      5.42 o
   8  14  11       33.83       16.82      5.19 o
   9  14  11      141.22      127.66      9.69 o
  10  14  11      942.90      969.28     16.87 o
  11  14  11      381.85      320.31     13.38 o
  12  14  11      811.29      767.41     16.51 o
  13  14  11      282.42      295.95     11.79 o
  14  14  11       33.17       27.59      9.58 o
  15  14  11      151.40      161.40     11.35 o
  16  14  11       30.93       88.31     13.91 o
   1  15  11       80.66       65.49      5.59 o
   2  15  11      388.45      384.66     10.09 o
   3  15  11        0.88       -4.55      4.55 o
   4  15  11      130.59      138.54      7.65 o
   5  15  11       20.30       20.84      5.27 o
   6  15  11       20.96       10.41      6.39 o
   7  15  11      896.51      887.62     14.47 o
   8  15  11      124.60      110.35      7.13 o
   9  15  11        3.30        0.40      5.34 o
  10  15  11      422.80      426.34     12.82 o
  11  15  11       17.46       10.12      6.39 o
  12  15  11       28.38       12.34      9.70 o
  13  15  11       76.48      101.71      9.41 o
  14  15  11       21.35       35.64      8.58 o
  15  15  11      326.04      329.31     15.35 o
   0  16  11      500.39      496.40     16.56 o
   1  16  11        1.35        1.58      4.87 o
   2  16  11     1054.20     1092.41     16.13 o
   3  16  11      438.06      397.63     12.68 o
   4  16  11       64.93       59.48      6.46 o
   5  16  11       13.80       -1.84      4.98 o
   6  16  11      787.67      740.13     13.76 o
   7  16  11      401.35      394.50     12.36 o
   8  16  11       24.37       -5.69      5.69 o
   9  16  11      139.85      130.65      8.17 o
  10  16  11       30.21       32.40      7.03 o
  11  16  11       85.63       76.55      7.87 o
  12  16  11      296.12      301.98     15.15 o
  13  16  11      121.65      129.47     10.46 o
  14  16  11      130.58      186.80     14.36 o
   1  17  11      319.83      345.28     10.37 o
   2  17  11      250.94      251.33     10.79 o
   3  17  11       46.27       60.51      7.40 o
   4  17  11       46.63       56.81      7.66 o
   5  17  11      439.66      388.05     11.25 o
   6  17  11        6.55        0.37      5.69 o
   7  17  11      317.79      367.02     11.57 o
   8  17  11       49.96       66.01      7.44 o
   9  17  11      428.99      442.81     13.99 o
  10  17  11       28.33       44.22      7.81 o
  11  17  11       46.30       41.50      8.31 o
  12  17  11      156.97      157.69     10.82 o
  13  17  11       86.11      138.95     13.23 o
   0  18  11      390.53      350.00     15.39 o
   1  18  11      101.77      109.92      7.39 o
   2  18  11       55.14       64.46      7.76 o
   3  18  11       37.37       28.30      7.16 o
   4  18  11      171.22      177.40     10.27 o
   5  18  11        7.18       18.85      6.12 o
   6  18  11       22.75       26.12      6.37 o
   7  18  11      140.09      149.63      8.96 o
   8  18  11        3.94        8.22      6.85 o
   9  18  11      622.74      658.56     18.25 o
  10  18  11        0.08       -8.09      8.09 o
  11  18  11        0.43       -0.04      8.62 o
  12  18  11       83.94      112.69     15.06 o
   1  19  11        2.01       -6.62      6.62 o
   2  19  11       76.21       79.45      8.66 o
   3  19  11        9.74       18.08      7.19 o
   4  19  11        4.38       13.65      6.75 o
   5  19  11      104.53       81.69      7.69 o
   6  19  11       50.60       20.82      7.47 o
   7  19  11       53.63       42.80      8.53 o
   8  19  11       46.44       54.41     10.12 o
   9  19  11      109.60      113.91     10.50 o
  10  19  11        2.83       20.60      9.26 o
  11  19  11      259.55      233.93     24.17 o
   0  20  11       70.37      102.34     17.62 o
   1  20  11       25.65       40.99      8.06 o
   2  20  11      695.97      709.61     18.08 o
   3  20  11       79.71       84.50      9.29 o
   4  20  11        3.98       28.16      7.97 o
   5  20  11      143.27      184.85     13.09 o
   6  20  11        9.86       16.59      8.22 o
   7  20  11      185.98      195.64     17.79 o
   8  20  11      192.35      214.92     20.62 o
   9  20  11       52.21       44.58     14.28 o
   1  21  11       70.40       55.80     11.60 o
   2  21  11       26.19       30.13      9.43 o
   3  21  11      100.50      108.12     10.20 o
   4  21  11      292.38      318.37     15.08 o
   5  21  11       79.58      104.90     11.53 o
   6  21  11        0.54        2.24     11.49 o
   7  21  11        9.49       31.22     11.84 o
   0  22  11       70.86       49.27     15.23 o
   1  22  11      294.44      286.27     17.06 o
   2  22  11       51.33       70.64      9.48 o
   3  22  11      131.25      164.19     12.85 o
   0   0  12    13378.04    14524.17    153.48 o
   1   0  12    10545.81    10431.42     79.38 o
   2   0  12     2858.41     3341.34     35.83 o
   3   0  12     6134.45     6261.61     49.92 o
   4   0  12      280.62      342.07     12.69 o
   5   0  12     4089.83     4561.33     38.32 o
   6   0  12      452.74      342.31      7.13 o
   7   0  12      921.31      985.26     13.99 o
   8   0  12      997.87     1048.38     17.22 o
   9   0  12      653.30      526.04     12.54 o
  10   0  12     2420.93     2504.82     31.93 o
  11   0  12      232.47      138.59     13.96 o
  12   0  12       54.35       31.10      8.67 o
  13   0  12        5.41       -7.11      7.11 o
  14   0  12       65.44       22.85      9.07 o
  15   0  12       60.39       76.36     12.45 o
  16   0  12     1585.44     1699.67     40.78 o
  17   0  12      613.78      539.28     26.05 o
  18   0  12      199.61      285.01     31.00 o
  19   0  12     1990.96     2339.76     79.78 o
  20   0  12      145.65      265.32     33.06 o
  21   0  12      960.54     1232.34     59.52 o
   1   1  12     4433.41     4911.04     31.30 o
   2   1  12     1968.07     2177.35     14.52 o
   3   1  12     1583.91     1325.29     13.62 o
   4   1  12      362.68      339.49      4.87 o
   5   1  12      627.68      739.94      7.25 o
   6   1  12      492.45      474.15      6.30 o
   7   1  12       60.48       35.89      2.55 o
   8   1  12      106.60       62.18      3.83 o
   9   1  12     3761.95     3500.33     28.27 o
  10   1  12     1038.13      940.32     12.90 o
  11   1  12      204.90      183.54      9.74 o
  12   1  12        2.85        0.19      4.63 o
  13   1  12      182.14      101.73      7.20 o
  14   1  12      234.85      264.88     10.62 o
  15   1  12        0.73       12.05      6.39 o
  16   1  12      183.82      204.96     11.42 o
  17   1  12      788.23      872.52     24.81 o
  18   1  12      370.03      340.79     18.58 o
  19   1  12       56.88      105.22     22.22 o
  20   1  12        0.35       43.31     15.77 o
  21   1  12       71.48       47.81     16.10 o
   0   2  12      338.98      295.25     14.48 o
   1   2  12      244.80      202.13      3.76 o
   2   2  12      257.23      357.87      5.34 o
   3   2  12       47.40       67.19      2.68 o
   4   2  12      229.10      213.01      4.19 o
   5   2  12       35.08       22.58      2.70 o
   6   2  12     1426.25     1398.65     10.97 o
   7   2  12     2353.59     2084.91     17.04 o
   8   2  12      353.48      307.86      8.69 o
   9   2  12     1354.10     1274.81     14.46 o
  10   2  12      133.63      186.87      7.24 o
  11   2  12      102.32      103.76      6.17 o
  12   2  12     2197.40     2020.70     23.28 o
  13   2  12      646.89      671.71     12.66 o
  14   2  12       21.61       19.95      5.25 o
  15   2  12       67.51       33.13      6.80 o
  16   2  12       36.43       53.59      9.52 o
  17   2  12      382.05      339.64     18.23 o
  18   2  12        4.65       13.11     10.18 o
  19   2  12      242.29      280.26     18.55 o
  20   2  12     1851.58     2122.57     54.03 o
  21   2  12      189.63      200.44     30.89 o
   1   3  12      951.54     1167.36     12.11 o
   2   3  12     3579.40     3961.85     25.83 o
   3   3  12     2021.36     1779.23     12.64 o
   4   3  12      280.00      283.35      4.70 o
   5   3  12     1402.34     1415.40     11.67 o
   6   3  12      668.24      812.43     12.35 o
   7   3  12      225.20      190.46      6.00 o
   8   3  12     2781.57     2650.49     24.65 o
   9   3  12        2.61       22.48      4.23 o
  10   3  12      909.83      713.74     12.15 o
  11   3  12      158.23      199.71      8.19 o
  12   3  12     1273.40     1169.66     16.25 o
  13   3  12      182.33      203.81      8.23 o
  14   3  12       94.82       76.98      6.87 o
  15   3  12       57.04       41.75      6.78 o
  16   3  12        0.58       -7.95      7.95 o
  17   3  12      300.12      263.52     15.12 o
  18   3  12      415.01      419.02     20.70 o
  19   3  12      131.65      111.75     13.84 o
  20   3  12       69.96      121.62     26.37 o
   0   4  12       15.11       55.32      3.70 o
   1   4  12      392.31      396.72      5.44 o
   2   4  12     1925.94     1918.48     14.19 o
   3   4  12        2.16       -0.24      1.78 o
   4   4  12     5050.12     5182.09     31.91 o
   5   4  12      325.69      467.49      6.87 o
   6   4  12     1176.16     1065.98     22.81 o
   7   4  12      557.06      545.09      9.92 o
   8   4  12        0.00       -4.26      4.26 o
   9   4  12      795.43      811.21     11.56 o
  10   4  12     2506.93     2307.01     21.89 o
  11   4  12     1583.42     1252.67     16.50 o
  12   4  12        0.47       -4.70      4.70 o
  13   4  12        6.66       -4.67      4.67 o
  14   4  12        0.45       -6.27      6.42 o
  15   4  12      324.23      295.46     11.01 o
  16   4  12      156.23      174.57      9.96 o
  17   4  12       92.80      105.53     10.92 o
  18   4  12      495.44      556.55     23.38 o
  19   4  12      296.53      370.55     20.82 o
  20   4  12       55.20       50.44     13.36 o
   1   5  12      863.34      874.06      9.41 o
   2   5  12     1486.76     1433.73     10.92 o
   3   5  12     3085.65     3472.15     22.79 o
   4   5  12       93.79      104.23      5.50 o
   5   5  12     3742.40     3818.78     37.13 o
   6   5  12      534.16      642.95     12.63 o
   7   5  12      651.22      623.58      9.19 o
   8   5  12       25.26        6.58      4.08 o
   9   5  12     3084.57     2766.49     24.58 o
  10   5  12        0.01        1.61      3.99 o
  11   5  12     1350.68     1188.84     15.97 o
  12   5  12        9.06       -3.49      4.33 o
  13   5  12       72.46       50.49      8.83 o
  14   5  12      783.04      711.28     14.79 o
  15   5  12       17.89       22.69      6.57 o
  16   5  12      151.80      152.54      9.60 o
  17   5  12        1.50       -6.74      6.74 o
  18   5  12       59.93       76.39     10.96 o
  19   5  12      101.18      101.66     14.06 o
  20   5  12       31.59       33.99     12.95 o
   0   6  12      180.71      210.10      7.27 o
   1   6  12     2778.16     2783.41     19.76 o
   2   6  12      145.42      165.76      4.20 o
   3   6  12     3530.09     3355.01    166.29 o
   4   6  12      282.58      271.15      5.91 o
   5   6  12     1004.77     1012.46     11.36 o
   6   6  12     1984.22     2082.37     18.53 o
   7   6  12       31.85       20.59      3.69 o
   8   6  12      535.46      618.23     11.07 o
   9   6  12      159.45      146.21      6.01 o
  10   6  12     1605.45     1511.48     16.88 o
  11   6  12        2.28       14.68      4.34 o
  12   6  12      204.04      158.71      8.29 o
  13   6  12      628.55      676.18     14.41 o
  14   6  12      238.42      246.28     11.75 o
  15   6  12      532.81      480.68     16.87 o
  16   6  12      818.92      793.58     17.11 o
  17   6  12        1.17       -6.90      6.90 o
  18   6  12     1203.31     1292.03     22.82 o
  19   6  12      724.25      744.45     27.83 o
  20   6  12       31.04      -20.04     20.04 o
   1   7  12      205.60      215.16      4.93 o
   2   7  12        2.57       -2.28      3.06 o
   3   7  12      176.58      134.29      4.36 o
   4   7  12       80.43      102.14      4.55 o
   5   7  12     2203.40     2204.05     18.41 o
   6   7  12        2.04        3.14      3.11 o
   7   7  12      889.07      944.17     12.21 o
   8   7  12       16.95        3.68      3.70 o
   9   7  12      201.44      205.13      6.88 o
  10   7  12     5866.52     5365.75     41.79 o
  11   7  12       22.23       32.65      8.54 o
  12   7  12      778.64      626.44     13.78 o
  13   7  12      429.67      358.19     12.94 o
  14   7  12        0.07       -5.52      5.52 o
  15   7  12       77.88       70.40      7.81 o
  16   7  12       84.86       50.67      8.95 o
  17   7  12      622.98      692.19     22.86 o
  18   7  12      649.73      730.93     18.87 o
  19   7  12       62.12       73.41     10.28 o
  20   7  12      156.48      196.47     30.42 o
   0   8  12      279.93      290.52      8.21 o
   1   8  12     1426.37     1569.47     15.84 o
   2   8  12      101.91       79.65      3.93 o
   3   8  12      550.03      533.66      8.18 o
   4   8  12     1089.50     1007.11     10.03 o
   5   8  12      567.43      601.84      8.96 o
   6   8  12       12.15       -2.78      4.28 o
   7   8  12     1954.42     1759.03     17.97 o
   8   8  12      691.31      693.65     10.97 o
   9   8  12        5.17       -4.12      4.12 o
  10   8  12      141.60      147.29      7.17 o
  11   8  12        7.85        3.92      4.80 o
  12   8  12        2.92        1.03      6.09 o
  13   8  12       85.94       99.61      8.64 o
  14   8  12        8.64        1.47      6.34 o
  15   8  12      247.20      233.50     11.13 o
  16   8  12     2255.20     2426.43     31.33 o
  17   8  12       80.82       75.72      9.45 o
  18   8  12      427.90      462.95     16.06 o
  19   8  12      192.75      223.18     15.26 o
   1   9  12       63.10       28.50      4.32 o
   2   9  12      787.29      782.69      9.23 o
   3   9  12     1314.82     1316.68     12.56 o
   4   9  12        5.63        9.71      3.19 o
   5   9  12     1239.27     1284.39     13.79 o
   6   9  12        7.71        8.83      4.35 o
   7   9  12       74.20       73.94      5.02 o
   8   9  12      305.23      244.84      7.61 o
   9   9  12      656.11      632.04     12.13 o
  10   9  12        0.49       -4.11      4.70 o
  11   9  12       97.34       96.51      9.10 o
  12   9  12       51.43       56.59      6.93 o
  13   9  12        6.93        6.69      6.82 o
  14   9  12      167.35      145.56      9.47 o
  15   9  12      278.02      254.95     12.73 o
  16   9  12      522.25      562.08     16.29 o
  17   9  12        1.66       -2.41      7.74 o
  18   9  12        3.57       -6.25      8.11 o
  19   9  12       35.97        6.49     14.84 o
   0  10  12     7710.92     7497.22     74.46 o
   1  10  12      116.05       82.80      4.40 o
   2  10  12        6.94       13.15      3.16 o
   3  10  12      296.88      278.05      6.90 o
   4  10  12        6.64        2.78      3.33 o
   5  10  12      119.97      143.62      5.57 o
   6  10  12      949.19      800.78     11.73 o
   7  10  12       27.92       31.85      4.52 o
   8  10  12      342.84      297.72     12.44 o
   9  10  12     3581.97     3176.38     31.17 o
  10  10  12       22.68        5.76      4.92 o
  11  10  12      320.65      354.84     10.91 o
  12  10  12        0.04       16.92      6.10 o
  13  10  12      347.82      344.17     11.42 o
  14  10  12      215.48      245.33     11.35 o
  15  10  12      297.00      321.66     13.02 o
  16  10  12        2.62        3.97      7.44 o
  17  10  12        4.83        1.98      8.50 o
  18  10  12        1.52        6.47     10.42 o
   1  11  12     1236.72     1252.97     14.53 o
   2  11  12      269.44      263.96      7.53 o
   3  11  12     1166.36     1072.94     12.64 o
   4  11  12       25.67       35.41      4.29 o
   5  11  12     4484.47     4245.36     32.42 o
   6  11  12     1025.23      927.99     18.56 o
   7  11  12        8.23        2.71      4.42 o
   8  11  12       53.55       55.79      5.67 o
   9  11  12       32.34       39.65      8.35 o
  10  11  12     2381.60     2244.11     25.40 o
  11  11  12      748.02      733.71     14.29 o
  12  11  12       54.72       20.89      6.99 o
  13  11  12      384.94      394.34     12.42 o
  14  11  12        4.06       -7.92      7.92 o
  15  11  12      196.20      219.41     11.55 o
  16  11  12       43.10       25.28      9.23 o
  17  11  12        6.73        5.86      8.88 o
  18  11  12        0.19        6.24     11.65 o
   0  12  12      379.48      336.96     11.82 o
   1  12  12     1165.47     1184.92     14.78 o
   2  12  12      618.03      666.27     11.19 o
   3  12  12      496.77      485.43      9.91 o
   4  12  12     2479.85     2338.42     21.25 o
   5  12  12      608.97      562.17      9.87 o
   6  12  12     1009.79      876.94     13.15 o
   7  12  12      482.95      399.21     10.80 o
   8  12  12      290.17      277.03     10.02 o
   9  12  12       87.91       85.89      7.42 o
  10  12  12      280.93      248.24      9.64 o
  11  12  12      625.35      653.03     23.86 o
  12  12  12       32.56       35.59      6.73 o
  13  12  12       53.07       39.22      6.94 o
  14  12  12      104.60       91.10      8.40 o
  15  12  12      115.55      118.13     10.01 o
  16  12  12      292.10      378.05     23.62 o
  17  12  12       70.36       71.23     14.36 o
   1  13  12       81.18       63.89      5.18 o
   2  13  12       40.90       34.58      4.81 o
   3  13  12     1359.83     1307.26     17.56 o
   4  13  12      690.70      663.88     13.17 o
   5  13  12     1127.83     1166.78     14.56 o
   6  13  12       38.04       33.53      5.00 o
   7  13  12       15.18        4.87      6.58 o
   8  13  12       76.98       77.88      6.51 o
   9  13  12     1050.60     1015.92     16.52 o
  10  13  12        0.17        8.44      6.60 o
  11  13  12       54.95       71.84      7.95 o
  12  13  12       55.52       65.12      7.55 o
  13  13  12      700.22      699.89     16.44 o
  14  13  12       44.23       45.57     10.57 o
  15  13  12      825.98      888.39     20.03 o
  16  13  12      326.94      389.71     21.40 o
  17  13  12      246.28      230.15     23.22 o
   0  14  12      348.24      358.99     13.63 o
   1  14  12      117.01      115.51      6.52 o
   2  14  12       27.29       27.90      4.48 o
   3  14  12      242.96      268.08      9.29 o
   4  14  12       69.17       43.79      5.91 o
   5  14  12     1478.05     1469.09     18.26 o
   6  14  12      880.12      892.08     13.20 o
   7  14  12      476.13      481.71     12.34 o
   8  14  12      247.43      254.78      9.68 o
   9  14  12     1178.64     1137.16     17.96 o
  10  14  12      219.54      217.55     10.45 o
  11  14  12      437.37      433.53     13.01 o
  12  14  12       28.49       33.57      7.08 o
  13  14  12        6.41       -6.48      6.48 o
  14  14  12      111.82      118.86      9.42 o
  15  14  12       74.27       81.12     10.51 o
  16  14  12      156.37      208.51     17.20 o
   1  15  12        3.06       -2.95      4.64 o
   2  15  12       51.78       64.25      5.94 o
   3  15  12     2038.53     1955.07     23.17 o
   4  15  12      253.54      238.30      9.36 o
   5  15  12      138.74      183.68      8.06 o
   6  15  12      659.25      642.35     13.69 o
   7  15  12        8.84       13.41      6.06 o
   8  15  12        7.77       22.46      6.40 o
   9  15  12      124.56      107.96      7.93 o
  10  15  12      235.43      214.55      9.99 o
  11  15  12      130.32      107.66      8.56 o
  12  15  12      228.43      220.82     15.75 o
  13  15  12        8.17       -1.94      7.19 o
  14  15  12        9.41       -6.75      9.01 o
  15  15  12       10.48       23.44     13.70 o
   0  16  12      243.98      243.31     15.20 o
   1  16  12     1271.01     1235.29     18.52 o
   2  16  12      141.39      137.04      8.72 o
   3  16  12       79.78       47.95      6.95 o
   4  16  12      502.32      526.66     13.00 o
   5  16  12      377.04      356.11     10.59 o
   6  16  12      331.25      412.87     11.58 o
   7  16  12      388.48      407.18     12.76 o
   8  16  12      420.09      390.34     13.75 o
   9  16  12        0.05        3.60      6.94 o
  10  16  12      189.93      178.29      9.74 o
  11  16  12      423.20      460.47     14.98 o
  12  16  12       21.73       44.85      8.34 o
  13  16  12      181.65      194.87     13.89 o
  14  16  12        0.11       17.52      9.91 o
   1  17  12      388.78      403.80     11.27 o
   2  17  12        0.06        3.99      6.23 o
   3  17  12     1409.10     1405.13     22.23 o
   4  17  12      373.53      356.69     12.76 o
   5  17  12      105.06       99.19      7.12 o
   6  17  12      166.49      175.36      8.67 o
   7  17  12      262.83      263.88     11.15 o
   8  17  12      146.43      149.09     12.30 o
   9  17  12      282.04      260.93     12.67 o
  10  17  12      202.29      214.69     14.25 o
  11  17  12      111.99       95.99     10.94 o
  12  17  12        2.39       15.70      7.96 o
  13  17  12        8.45       17.65     10.08 o
   0  18  12      561.11      617.70     28.66 o
   1  18  12       75.70       86.44     10.93 o
   2  18  12       28.07       39.89      7.42 o
   3  18  12      402.56      388.13     13.74 o
   4  18  12        0.36       -5.80      6.30 o
   5  18  12      610.41      655.42     15.46 o
   6  18  12        3.94       25.65      6.61 o
   7  18  12       34.46       36.50      7.20 o
   8  18  12      343.23      389.71     14.35 o
   9  18  12        0.24        6.95      7.73 o
  10  18  12       30.59       34.61      9.27 o
  11  18  12       18.72        9.46     10.24 o
  12  18  12      417.50      412.12     50.52 o
   1  19  12       23.03        9.69      7.20 o
   2  19  12        1.31       -6.68      6.68 o
   3  19  12       65.19       59.65      8.56 o
   4  19  12      651.81      632.40     16.67 o
   5  19  12      132.76      134.45      8.68 o
   6  19  12      280.86      258.24     11.73 o
   7  19  12       26.71       27.49      7.81 o
   8  19  12       55.44       64.20     10.25 o
   9  19  12       17.79       28.59      9.42 o
  10  19  12      187.14      182.70     27.09 o
   0  20  12      109.05      124.95     17.44 o
   1  20  12       57.39       86.67      9.22 o
   2  20  12      322.69      351.57     13.86 o
   3  20  12      687.50      652.94     18.08 o
   4  20  12      162.82      147.10      9.70 o
   5  20  12       93.07      112.44      8.67 o
   6  20  12       38.52       32.04     10.34 o
   7  20  12      509.14      520.67     20.98 o
   8  20  12      111.43      151.60     14.30 o
   9  20  12       60.44       76.17     19.18 o
   1  21  12       26.43       32.82      9.43 o
   2  21  12        9.06        7.65      8.09 o
   3  21  12       42.55       71.14      9.47 o
   4  21  12        0.08        2.50      7.46 o
   5  21  12       15.96       33.65     13.19 o
   6  21  12       11.12       13.78     11.67 o
   0  22  12       46.09       44.71     16.67 o
   1  22  12      354.15      358.00     18.51 o
   2  22  12      115.27      118.91     10.80 o
   1   1  13      130.32      138.95      3.95 o
   2   1  13      415.50      445.02      5.51 o
   3   1  13     1680.88     1755.22     14.10 o
   4   1  13      135.66      142.50      4.34 o
   5   1  13     2615.91     2634.44     18.49 o
   6   1  13       57.69       27.81      2.40 o
   7   1  13       96.24       91.51      3.47 o
   8   1  13     1697.89     1787.25     16.13 o
   9   1  13     7604.65     6988.93     50.24 o
  10   1  13       84.46       88.90      5.72 o
  11   1  13     1617.98     1494.77     18.20 o
  12   1  13      500.95      410.49     10.46 o
  13   1  13      452.37      431.63     12.84 o
  14   1  13       70.28      109.05      8.41 o
  15   1  13       44.34       37.70      7.12 o
  16   1  13      184.45      208.80     11.51 o
  17   1  13      735.03      753.93     24.90 o
  18   1  13       91.73      123.94     13.96 o
  19   1  13      734.49      876.25     34.38 o
  20   1  13       88.84      106.19     18.16 o
   0   2  13      338.68      374.14      9.38 o
   1   2  13     3099.89     3295.98     20.61 o
   2   2  13     3466.13     3554.03     21.91 o
   3   2  13     3367.25     3388.69     20.73 o
   4   2  13      668.13      637.76      7.96 o
   5   2  13      961.98      996.49      9.47 o
   6   2  13      118.96      115.20      3.70 o
   7   2  13      139.62      100.64      3.91 o
   8   2  13      398.53      411.51     11.97 o
   9   2  13        2.65       11.76      4.07 o
  10   2  13       17.01       25.31      4.71 o
  11   2  13       46.23       29.80      5.08 o
  12   2  13       61.67       58.07      5.81 o
  13   2  13       98.55       84.38      6.51 o
  14   2  13       33.76       47.96      6.95 o
  15   2  13       18.88       15.93      6.00 o
  16   2  13       31.59       27.84      8.78 o
  17   2  13        8.14       -2.84      9.24 o
  18   2  13        5.67        3.25     10.08 o
  19   2  13      697.47      739.51     27.22 o
  20   2  13       11.29       34.03     16.25 o
   1   3  13        4.95        4.61      2.76 o
   2   3  13      285.26      304.62      4.66 o
   3   3  13      296.00      337.87      5.70 o
   4   3  13     2843.72     2941.09     18.98 o
   5   3  13     1531.37     1651.36     13.31 o
   6   3  13     2068.87     1977.16     17.50 o
   7   3  13      157.54      118.02      7.48 o
   8   3  13      289.23      267.80      9.44 o
   9   3  13      254.60      274.51      7.57 o
  10   3  13       41.79       18.66      4.74 o
  11   3  13      440.60      407.43     10.17 o
  12   3  13      368.92      359.32     11.40 o
  13   3  13      163.48      165.70      7.81 o
  14   3  13       96.02       92.65      6.88 o
  15   3  13       45.09       38.25      7.73 o
  16   3  13       19.57       26.60      7.88 o
  17   3  13      120.46      105.35     12.24 o
  18   3  13       25.29       17.68     10.84 o
  19   3  13        8.83       -3.27     11.06 o
  20   3  13      159.85      190.28     24.94 o
   0   4  13     3803.16     3698.37     32.07 o
   1   4  13     2281.34     2529.92     16.75 o
   2   4  13       47.20       64.18      3.71 o
   3   4  13        1.14        6.34      2.11 o
   4   4  13      509.27      554.01      7.08 o
   5   4  13      192.01      130.54      4.36 o
   6   4  13       13.94        5.22      2.98 o
   7   4  13       80.78      106.76      4.97 o
   8   4  13     2074.35     2075.87     19.90 o
   9   4  13      284.19      269.55      7.61 o
  10   4  13      421.76      404.32      9.06 o
  11   4  13     1498.62     1338.88     17.31 o
  12   4  13       18.77       20.38      7.86 o
  13   4  13      315.44      284.97      9.58 o
  14   4  13       11.08        2.95      5.81 o
  15   4  13        2.85        4.36      5.97 o
  16   4  13      304.67      293.63     13.53 o
  17   4  13      156.14      128.80     11.26 o
  18   4  13        0.53       20.34     12.87 o
  19   4  13      160.42      141.05     14.96 o
  20   4  13      499.26      507.30     24.12 o
   1   5  13      544.02      598.30      7.03 o
   2   5  13     2681.58     2607.47     18.71 o
   3   5  13     1138.47     1096.09     10.41 o
   4   5  13     5141.72     4844.98     34.31 o
   5   5  13     1157.02     1254.94     12.38 o
   6   5  13       72.07       91.93      6.34 o
   7   5  13     1039.94     1079.21     12.00 o
   8   5  13        1.41       10.65      4.03 o
   9   5  13     2530.77     2196.86     21.23 o
  10   5  13     1270.48     1205.44     14.95 o
  11   5  13      185.19      204.40      7.89 o
  12   5  13       43.39       22.78      6.31 o
  13   5  13      120.09      116.20      7.84 o
  14   5  13      135.22      136.84      9.54 o
  15   5  13       11.54        9.61      6.25 o
  16   5  13        0.04       -1.04      6.41 o
  17   5  13        1.12       11.82      8.56 o
  18   5  13       26.61       25.73     10.94 o
  19   5  13      759.73      899.85     32.90 o
  20   5  13       11.97       15.45     20.97 o
   0   6  13    10396.02    10365.29    119.40 o
   1   6  13     1360.83     1216.84     12.10 o
   2   6  13      389.09      423.64      6.55 o
   3   6  13      451.34      457.90      9.49 o
   4   6  13      156.02      165.89      5.33 o
   5   6  13     2742.53     2703.38     22.80 o
   6   6  13      161.86      148.57      4.98 o
   7   6  13     2015.01     1665.56     17.17 o
   8   6  13     1031.29     1065.71     15.15 o
   9   6  13     1177.49      871.43     12.33 o
  10   6  13      502.93      490.57     11.56 o
  11   6  13      332.28      313.03      8.78 o
  12   6  13      105.91       80.59      7.15 o
  13   6  13      477.16      475.88     13.12 o
  14   6  13       91.73       92.28      8.87 o
  15   6  13     1148.42     1242.45     20.84 o
  16   6  13       71.23       78.58      8.56 o
  17   6  13      918.56      896.07     19.36 o
  18   6  13        3.12       13.67     12.61 o
  19   6  13      133.82      124.90     14.92 o
  20   6  13       23.97       17.66     22.31 o
   1   7  13       85.95       78.36      3.78 o
   2   7  13       37.00       20.91      2.73 o
   3   7  13      352.19      352.23      6.36 o
   4   7  13      379.85      315.17      6.49 o
   5   7  13       79.31       74.38      5.91 o
   6   7  13      231.29      233.73      6.81 o
   7   7  13     1373.50     1250.38     14.61 o
   8   7  13     1329.40     1101.18     14.68 o
   9   7  13      141.04      145.59      6.35 o
  10   7  13       37.91       32.41      4.74 o
  11   7  13       35.12       41.61      5.58 o
  12   7  13      737.92      742.46     20.25 o
  13   7  13      136.82      134.27      8.59 o
  14   7  13      220.45      237.54     15.47 o
  15   7  13      186.05      189.61     10.23 o
  16   7  13      704.49      771.87     18.29 o
  17   7  13      434.39      454.57     15.29 o
  18   7  13       71.20       77.48     10.02 o
  19   7  13      113.77      128.28     13.36 o
   0   8  13     2179.67     2153.44     39.94 o
   1   8  13      756.64      648.41     10.44 o
   2   8  13      782.11      755.11      9.03 o
   3   8  13        0.48       -3.15      3.62 o
   4   8  13      471.46      441.64      6.89 o
   5   8  13      420.26      439.29      9.74 o
   6   8  13      876.77      827.79     11.61 o
   7   8  13      312.45      268.83      7.64 o
   8   8  13      473.40      491.95     10.84 o
   9   8  13        8.76       -1.55      5.59 o
  10   8  13      256.94      242.74      8.82 o
  11   8  13      974.81      806.52     14.20 o
  12   8  13      933.91      894.26     20.43 o
  13   8  13        0.09        8.79      6.69 o
  14   8  13       73.31       74.28      8.24 o
  15   8  13        3.00       -1.93      6.57 o
  16   8  13      110.30      143.83     11.30 o
  17   8  13       70.95       45.91      8.93 o
  18   8  13      835.17      885.22     20.34 o
  19   8  13       51.02       31.87     24.63 o
   1   9  13       17.63        6.64      2.98 o
   2   9  13     2620.70     2496.78     19.57 o
   3   9  13     1528.46     1500.50     13.90 o
   4   9  13     1173.39     1025.43     11.54 o
   5   9  13       33.48       24.33      3.81 o
   6   9  13      778.79      674.67     10.83 o
   7   9  13     1283.60     1211.50     16.22 o
   8   9  13      214.76      256.52      7.88 o
   9   9  13     1193.80     1068.15     15.95 o
  10   9  13       19.41       20.65      5.56 o
  11   9  13      234.46      205.72      8.82 o
  12   9  13       91.70       90.27      8.34 o
  13   9  13       22.85        3.03      6.69 o
  14   9  13        2.30       -6.09      6.09 o
  15   9  13        4.11        5.42      7.24 o
  16   9  13       90.45      113.42      9.71 o
  17   9  13       98.48       91.04     12.78 o
  18   9  13        7.33       11.51      8.60 o
  19   9  13      187.08      178.20     18.07 o
   0  10  13     3793.90     3654.50     37.75 o
   1  10  13       60.83       47.64      4.15 o
   2  10  13     4141.30     4141.43     31.11 o
   3  10  13      963.81      919.60     11.49 o
   4  10  13       61.41       53.78      4.25 o
   5  10  13       87.64       62.63      4.50 o
   6  10  13       31.56       30.61      4.50 o
   7  10  13      356.70      430.40      9.54 o
   8  10  13      592.08      543.75     11.70 o
   9  10  13      249.92      219.90     14.99 o
  10  10  13      113.87       89.79      6.67 o
  11  10  13       19.51       17.04      6.07 o
  12  10  13      147.60      113.57      8.34 o
  13  10  13       76.45       58.61      8.79 o
  14  10  13      552.71      523.29     15.50 o
  15  10  13        9.07       17.19      7.76 o
  16  10  13      580.57      699.24     18.45 o
  17  10  13      363.66      398.68     15.75 o
  18  10  13        0.02        9.75     10.43 o
   1  11  13        0.17       -2.03      3.44 o
   2  11  13      893.53      821.00     12.12 o
   3  11  13     1229.34     1132.75     14.33 o
   4  11  13     6391.54     6051.41     45.73 o
   5  11  13     1518.28     1289.25     14.58 o
   6  11  13     2253.92     2095.01     21.20 o
   7  11  13     1372.49     1190.84     16.78 o
   8  11  13      144.83      131.98      7.26 o
   9  11  13      135.06      133.86      8.27 o
  10  11  13      368.94      376.30     11.29 o
  11  11  13       20.58       25.13      5.89 o
  12  11  13      367.90      412.24     13.38 o
  13  11  13       74.01       70.87      7.46 o
  14  11  13       50.36       23.92      8.38 o
  15  11  13       17.63       32.54      7.98 o
  16  11  13      121.73      123.89     11.23 o
  17  11  13      234.19      268.36     19.98 o
  18  11  13      269.48      263.25     24.03 o
   0  12  13     1055.11     1009.77     18.95 o
   1  12  13      185.47      161.86      9.56 o
   2  12  13      746.22      718.00     12.63 o
   3  12  13       68.84       68.08      5.36 o
   4  12  13     1562.93     1499.83     20.73 o
   5  12  13      276.80      251.91      7.51 o
   6  12  13      113.86      118.17      6.79 o
   7  12  13      288.30      252.94      8.98 o
   8  12  13     1315.61     1221.45     17.47 o
   9  12  13        0.20        1.17      5.18 o
  10  12  13      542.90      581.50     14.37 o
  11  12  13      225.16      194.44     10.00 o
  12  12  13      100.16      105.51      8.71 o
  13  12  13      250.78      213.44     10.20 o
  14  12  13        4.27       13.17      7.52 o
  15  12  13        9.04        7.13      7.76 o
  16  12  13       11.60       -5.26      8.32 o
  17  12  13       13.96      -11.25     11.25 o
   1  13  13      142.11      128.65      6.78 o
   2  13  13      837.25      769.21     13.18 o
   3  13  13      881.96      802.35     14.87 o
   4  13  13       30.48       28.71      5.66 o
   5  13  13      166.61      168.26      8.21 o
   6  13  13      332.75      356.88      9.73 o
   7  13  13       20.46       14.44      5.26 o
   8  13  13       18.63        9.38      5.13 o
   9  13  13      153.57      138.76      7.85 o
  10  13  13      140.98      157.07      8.49 o
  11  13  13       12.07       -6.55      6.55 o
  12  13  13        2.05       -6.09      6.09 o
  13  13  13      277.98      307.52     13.61 o
  14  13  13       71.64       80.76      9.15 o
  15  13  13       37.56       68.02     12.82 o
  16  13  13      706.17      708.43     27.28 o
   0  14  13      109.14      124.59     10.97 o
   1  14  13      637.29      672.76     14.43 o
   2  14  13       88.43      100.45      6.78 o
   3  14  13       29.06       35.76      5.97 o
   4  14  13        0.95       -5.11      5.11 o
   5  14  13       36.88       40.36      5.92 o
   6  14  13     1001.66      974.84     16.10 o
   7  14  13        1.77        9.05      6.11 o
   8  14  13      205.09      200.06      9.05 o
   9  14  13      234.94      252.30     10.11 o
  10  14  13        5.33        6.75      6.67 o
  11  14  13       20.25       19.15      6.83 o
  12  14  13      164.34      183.18     10.10 o
  13  14  13      350.79      374.81     13.24 o
  14  14  13       29.20       40.09      8.18 o
  15  14  13       93.19      140.36     15.88 o
  16  14  13       97.14      113.35     66.36 o
   1  15  13        1.60        1.74      5.72 o
   2  15  13      469.35      428.00     11.87 o
   3  15  13     1379.78     1365.17     19.05 o
   4  15  13       52.27       61.46      6.96 o
   5  15  13      374.18      373.35     12.05 o
   6  15  13      439.23      388.86     11.77 o
   7  15  13        2.24       -3.68      5.93 o
   8  15  13      106.81      114.24      8.91 o
   9  15  13       14.03        7.11      5.99 o
  10  15  13      137.64       90.49      8.64 o
  11  15  13      126.36      126.56      9.00 o
  12  15  13       42.15       50.31      9.02 o
  13  15  13      366.51      462.79     14.66 o
  14  15  13      117.33      141.95     13.15 o
  15  15  13       75.17      117.41     23.18 o
   0  16  13     1689.03     1820.84     49.98 o
   1  16  13        2.56       -4.85      5.35 o
   2  16  13      100.03      111.63      8.46 o
   3  16  13       32.81        7.12      9.02 o
   4  16  13        2.66        3.77      5.68 o
   5  16  13      167.26      141.17      8.23 o
   6  16  13       55.65       92.45      7.69 o
   7  16  13       43.02       35.68      7.50 o
   8  16  13      162.27      158.78     10.03 o
   9  16  13      133.75      123.62      9.45 o
  10  16  13       93.14      108.15      9.47 o
  11  16  13       23.87       30.46      9.58 o
  12  16  13       20.86        3.40      7.43 o
  13  16  13      148.76      132.79     15.51 o
  14  16  13       45.77       68.63     13.81 o
   1  17  13       78.77       79.82      7.35 o
   2  17  13       11.75       -5.62      6.48 o
   3  17  13       97.85      114.34     12.36 o
   4  17  13       65.16       63.91      7.96 o
   5  17  13       18.17       11.70      6.74 o
   6  17  13      495.22      496.76     14.59 o
   7  17  13        5.13       -4.75      6.92 o
   8  17  13        2.88        3.27      7.26 o
   9  17  13       13.38        6.58      7.52 o
  10  17  13      665.91      735.75     19.01 o
  11  17  13      413.16      408.82     15.49 o
  12  17  13        5.44       -1.73      9.78 o
  13  17  13       13.76       36.81     12.85 o
   0  18  13      410.09      368.38     16.21 o
   1  18  13      151.29      179.60     10.28 o
   2  18  13      209.62      201.40     10.67 o
   3  18  13       93.00       62.16      8.55 o
   4  18  13      622.77      626.74     16.94 o
   5  18  13       29.72       18.94      7.17 o
   6  18  13      394.13      390.35     14.16 o
   7  18  13       23.29       16.09      7.21 o
   8  18  13       41.64       50.53     10.92 o
   9  18  13      294.27      318.43     13.72 o
  10  18  13       21.00       25.94      9.16 o
  11  18  13        1.64       24.40     10.91 o
   1  19  13      410.15      430.06     19.61 o
   2  19  13      154.66      141.23     10.31 o
   3  19  13      552.08      578.71     17.11 o
   4  19  13       23.68       15.86      6.96 o
   5  19  13      113.67      112.84      9.44 o
   6  19  13      182.07      184.57     16.45 o
   7  19  13      634.38      646.55     19.39 o
   8  19  13        0.53       28.55      9.10 o
   9  19  13        7.36       11.41      9.24 o
  10  19  13     1637.55     1722.14     52.32 o
   0  20  13       13.01       21.11     13.53 o
   1  20  13      746.20      786.53     20.91 o
   2  20  13      137.16      146.99     10.77 o
   3  20  13        0.03        7.62     10.92 o
   4  20  13       87.04      109.57      9.81 o
   5  20  13       36.71       52.12      8.28 o
   6  20  13       60.58       97.81     10.33 o
   7  20  13      242.87      301.43     17.40 o
   8  20  13      381.60      471.19     31.09 o
   1  21  13        7.86       14.65      8.80 o
   2  21  13        1.26       -8.16      8.16 o
   3  21  13      138.46      172.86     15.30 o
   4  21  13       47.35       79.58     12.71 o
   5  21  13       11.81       14.25      8.55 o
   0   0  14    12084.12    11813.34    139.61 o
   1   0  14     5198.27     5659.84     42.47 o
   2   0  14     1774.70     1596.02     17.04 o
   3   0  14      784.28      782.03     12.21 o
   4   0  14     1465.31     1654.61     19.48 o
   5   0  14        3.76       34.78      3.68 o
   6   0  14       58.91       21.36      3.43 o
   7   0  14    16892.96    16151.51    122.49 o
   8   0  14    15374.42    14498.52    136.18 o
   9   0  14       75.20       44.48      6.02 o
  10   0  14       25.49       13.28      8.05 o
  11   0  14      480.67      456.85     27.89 o
  12   0  14     1368.53     1279.54     27.81 o
  13   0  14      767.39      781.71     47.67 o
  14   0  14       71.82       73.18     11.19 o
  15   0  14      281.11      302.88     16.74 o
  16   0  14        7.14       -3.37      9.40 o
  17   0  14       99.61       86.64     15.12 o
  18   0  14      143.69       88.23     23.09 o
  19   0  14      656.70      621.85     46.01 o
  20   0  14      556.60      597.43     46.51 o
   1   1  14      420.08      388.78      7.41 o
   2   1  14      647.84      707.78      7.79 o
   3   1  14     2152.13     2037.22     14.42 o
   4   1  14     2873.39     2991.72     21.89 o
   5   1  14      273.46      268.23      5.24 o
   6   1  14      971.79     1045.89      9.60 o
   7   1  14      464.05      405.13      7.96 o
   8   1  14       10.16       15.99      3.34 o
   9   1  14       81.42       75.43      5.63 o
  10   1  14      114.16      179.08      7.32 o
  11   1  14     1313.38     1148.62     16.08 o
  12   1  14      745.12      651.58     14.25 o
  13   1  14        0.07       -3.59      5.54 o
  14   1  14       48.06       54.18      7.91 o
  15   1  14        6.55        2.84      6.54 o
  16   1  14       12.42       -6.64      6.98 o
  17   1  14      246.91      254.87     16.45 o
  18   1  14      371.70      428.82     28.90 o
  19   1  14      556.81      513.58     30.02 o
  20   1  14       87.58       96.49     17.91 o
   0   2  14        1.32       10.87      4.12 o
   1   2  14      107.93      115.14      3.51 o
   2   2  14       13.30       37.98      2.75 o
   3   2  14     1745.62     2168.56     14.83 o
   4   2  14       43.26      131.34      3.95 o
   5   2  14        0.34        4.29      2.19 o
   6   2  14       21.30       19.09      3.12 o
   7   2  14     4672.81     4131.02     30.52 o
   8   2  14      298.88      241.97      7.08 o
   9   2  14       58.97       44.53      4.95 o
  10   2  14      303.69      190.69      7.68 o
  11   2  14        1.06        1.25      4.50 o
  12   2  14       58.86      100.80      6.65 o
  13   2  14        9.85        7.90      5.83 o
  14   2  14      127.62      133.39     10.17 o
  15   2  14        5.08        9.50      6.92 o
  16   2  14       31.06        5.74      8.90 o
  17   2  14      561.69      488.69     19.77 o
  18   2  14      177.46      201.22     16.55 o
  19   2  14       51.62       71.72     13.35 o
  20   2  14       21.80      -11.77     14.37 o
   1   3  14       87.23      135.74      6.02 o
   2   3  14     2039.27     2138.85     14.41 o
   3   3  14     2080.74     2197.40     15.90 o
   4   3  14     2315.85     2207.60     18.44 o
   5   3  14        8.40        3.79      2.06 o
   6   3  14      411.60      431.06      8.60 o
   7   3  14     2334.90     2159.89     18.83 o
   8   3  14      211.73      298.39      8.72 o
   9   3  14      566.83      461.44      9.30 o
  10   3  14     2683.44     2362.93     24.39 o
  11   3  14      228.76      147.80      7.28 o
  12   3  14       46.14       19.06      5.51 o
  13   3  14        9.07        9.83      5.18 o
  14   3  14      115.78      121.55      8.83 o
  15   3  14       80.95       90.07      9.83 o
  16   3  14       46.50       22.30      8.32 o
  17   3  14        0.45       -8.89     14.47 o
  18   3  14       37.53       40.31     11.82 o
  19   3  14        2.13       -3.87     10.90 o
  20   3  14       10.69       12.85     12.04 o
   0   4  14      297.98      302.53      8.48 o
   1   4  14     3169.98     2905.16     19.82 o
   2   4  14      306.54      366.71      5.97 o
   3   4  14     1999.60     2009.99     19.80 o
   4   4  14     4338.04     4654.85     29.76 o
   5   4  14     5161.60     4964.87     34.57 o
   6   4  14       10.26        5.54      2.64 o
   7   4  14      472.08      416.36      9.26 o
   8   4  14     2959.21     2705.52     22.47 o
   9   4  14      774.59      720.03     13.57 o
  10   4  14      555.74      593.68     11.59 o
  11   4  14      250.49      235.38      8.47 o
  12   4  14     1129.67     1140.75     17.63 o
  13   4  14      690.81      715.54     14.19 o
  14   4  14      131.76      135.86     11.31 o
  15   4  14       45.33        0.68     16.26 o
  16   4  14      233.67      196.87     12.11 o
  17   4  14       51.39       39.60      9.29 o
  18   4  14      163.78      222.77     21.97 o
  19   4  14      162.87      166.27     16.49 o
  20   4  14       51.93       83.31     17.94 o
   1   5  14       68.89      102.04      3.31 o
   2   5  14       85.93      123.51      5.36 o
   3   5  14        6.04       -0.89      1.79 o
   4   5  14      181.35      173.18      5.49 o
   5   5  14     2553.39     2669.45     20.37 o
   6   5  14      243.56      259.98      7.38 o
   7   5  14      141.72      172.43      5.62 o
   8   5  14      364.29      357.13      8.61 o
   9   5  14      138.05      105.94      5.76 o
  10   5  14      279.38      198.74      7.27 o
  11   5  14      445.02      463.45     10.94 o
  12   5  14       36.44       48.42      8.94 o
  13   5  14       79.40      108.11      9.27 o
  14   5  14       64.48       71.53      7.57 o
  15   5  14        0.01       -3.45      6.53 o
  16   5  14        0.13        4.16      7.98 o
  17   5  14        9.71       -5.87     10.38 o
  18   5  14       22.75       36.95     19.15 o
  19   5  14      749.37      804.54     29.33 o
  20   5  14       38.93       45.56     24.21 o
   0   6  14     1368.59     1257.31     29.41 o
   1   6  14     1305.72     1418.55     12.74 o
   2   6  14     1039.62      877.46      9.63 o
   3   6  14       38.93       22.05      3.24 o
   4   6  14      474.68      425.76      7.46 o
   5   6  14      163.91      144.06      5.00 o
   6   6  14        9.09        7.81      3.13 o
   7   6  14      296.24      288.56      7.75 o
   8   6  14       84.90      104.71      5.56 o
   9   6  14      732.40      759.27     11.78 o
  10   6  14     1206.73     1145.69     14.85 o
  11   6  14      621.19      664.86     12.40 o
  12   6  14       53.61       60.12      7.02 o
  13   6  14      466.20      418.88     12.87 o
  14   6  14       61.29       40.07     13.42 o
  15   6  14      804.13      815.09     17.25 o
  16   6  14      135.08      126.94      9.41 o
  17   6  14      100.42       88.07     10.88 o
  18   6  14      364.18      367.60     16.66 o
  19   6  14        7.58      -11.60     11.60 o
   1   7  14      348.13      331.00      6.27 o
   2   7  14       30.99       10.53      2.55 o
   3   7  14     1337.98     1332.76     12.82 o
   4   7  14      202.67      188.91      5.09 o
   5   7  14      190.19      203.67      5.88 o
   6   7  14      241.53      246.59      7.16 o
   7   7  14      332.05      316.01      8.21 o
   8   7  14      579.22      470.42     10.56 o
   9   7  14      255.41      245.79      7.79 o
  10   7  14      373.57      339.80      9.05 o
  11   7  14       68.30       61.94      6.15 o
  12   7  14      333.92      290.21     10.82 o
  13   7  14      143.47      148.77     12.93 o
  14   7  14       45.64       46.88      9.54 o
  15   7  14      432.50      476.25     19.15 o
  16   7  14       53.48       54.95      8.71 o
  17   7  14      439.99      499.42     18.23 o
  18   7  14        0.05       -1.21      9.51 o
  19   7  14        7.80      -14.14     15.24 o
   0   8  14       15.35       22.36      4.62 o
   1   8  14     1879.81     1909.94     15.39 o
   2   8  14      173.13      212.30      5.28 o
   3   8  14      417.40      428.03      6.95 o
   4   8  14      309.60      280.10      6.80 o
   5   8  14     2041.67     1748.58     18.03 o
   6   8  14       59.07       34.72      4.35 o
   7   8  14       85.16       74.34      6.18 o
   8   8  14     3745.18     3395.54     29.48 o
   9   8  14      185.52      142.71      6.59 o
  10   8  14      295.67      315.74     10.01 o
  11   8  14      351.85      398.34     11.19 o
  12   8  14       19.29        6.79      5.82 o
  13   8  14      195.24      190.61     10.77 o
  14   8  14       18.15        7.14      7.08 o
  15   8  14      143.44      139.64      9.92 o
  16   8  14      250.87      268.46     12.65 o
  17   8  14      270.85      320.81     13.90 o
  18   8  14        1.37       21.83      8.80 o
  19   8  14      592.90      681.22     42.63 o
   1   9  14      893.05      820.24     13.49 o
   2   9  14      279.65      287.25      6.28 o
   3   9  14      408.64      338.32      6.94 o
   4   9  14      779.01      710.82     10.22 o
   5   9  14     1175.59     1180.35     13.53 o
   6   9  14      363.00      397.77      9.13 o
   7   9  14        6.51       12.21      4.74 o
   8   9  14      121.55      120.79      6.15 o
   9   9  14      859.28      783.17     14.87 o
  10   9  14       51.92       53.10      6.00 o
  11   9  14      142.69      175.46      8.24 o
  12   9  14      250.55      244.23      9.70 o
  13   9  14      564.35      574.33     16.97 o
  14   9  14      185.99      189.24     11.33 o
  15   9  14       49.46       41.14     10.14 o
  16   9  14      225.73      227.90     14.87 o
  17   9  14        0.64       -3.35      8.00 o
  18   9  14      305.56      358.60     22.75 o
   0  10  14     1120.97     1055.32     16.95 o
   1  10  14       10.03       11.63      3.42 o
   2  10  14       96.78       56.22      4.40 o
   3  10  14     2327.39     2107.22     19.29 o
   4  10  14      132.06       83.84      4.93 o
   5  10  14        0.00        2.66      3.81 o
   6  10  14       61.59       41.43      4.84 o
   7  10  14      456.29      379.60      9.69 o
   8  10  14        0.13        3.87      4.95 o
   9  10  14       97.67       70.21      6.54 o
  10  10  14      103.26       77.40      6.67 o
  11  10  14       26.99       26.05      5.83 o
  12  10  14      535.12      544.68     13.81 o
  13  10  14       97.69      106.84     10.67 o
  14  10  14      451.00      437.35     14.62 o
  15  10  14       36.12       27.39      7.65 o
  16  10  14      107.86       89.75      9.65 o
  17  10  14       32.97       38.21      9.09 o
  18  10  14       13.98       20.87     11.00 o
   1  11  14      349.70      320.87      7.85 o
   2  11  14      429.48      425.11      9.63 o
   3  11  14      275.30      302.13      8.31 o
   4  11  14     1178.37     1019.55     16.58 o
   5  11  14       49.81       54.52      4.65 o
   6  11  14      149.63      148.14      6.54 o
   7  11  14      101.71       83.19      6.45 o
   8  11  14      171.01      123.76      7.17 o
   9  11  14       79.31       74.15      6.75 o
  10  11  14        3.61       12.07      5.55 o
  11  11  14      359.71      357.89     12.15 o
  12  11  14        0.04        3.73      6.39 o
  13  11  14      144.90      157.12      9.95 o
  14  11  14      237.47      211.18     11.33 o
  15  11  14      310.41      293.21     13.10 o
  16  11  14        1.91       -7.72      7.72 o
  17  11  14       53.12       67.32     12.33 o
   0  12  14       23.34       33.54      6.60 o
   1  12  14     1127.28     1078.86     15.49 o
   2  12  14      721.59      698.17     11.89 o
   3  12  14       27.91       31.21      4.98 o
   4  12  14      622.35      587.83     11.93 o
   5  12  14      658.09      664.07     12.50 o
   6  12  14      346.33      308.11      9.79 o
   7  12  14      193.39      163.96      7.93 o
   8  12  14        0.18        5.26      5.17 o
   9  12  14       32.09       36.52      6.48 o
  10  12  14      132.26      155.54      8.50 o
  11  12  14      276.43      257.84     10.51 o
  12  12  14      265.61      261.35     11.67 o
  13  12  14       12.64       -6.31      6.31 o
  14  12  14      141.59      148.37     16.35 o
  15  12  14      197.27      212.13     12.09 o
  16  12  14       38.95       40.91     13.63 o
  17  12  14        1.02       18.17     11.30 o
   1  13  14      874.55      863.37     14.16 o
   2  13  14       19.25       20.25      4.98 o
   3  13  14      370.35      382.65     11.63 o
   4  13  14      302.81      300.64     10.59 o
   5  13  14      306.39      328.45     11.25 o
   6  13  14        9.32       -1.17      8.69 o
   7  13  14       40.26       35.92      5.73 o
   8  13  14       20.14       17.95      5.46 o
   9  13  14      263.17      262.09     10.19 o
  10  13  14       93.80       90.18      7.74 o
  11  13  14      240.63      262.81     11.66 o
  12  13  14      107.98       84.86      8.75 o
  13  13  14      158.15      154.37      9.85 o
  14  13  14       68.28       41.62      8.79 o
  15  13  14      239.77      254.36     13.17 o
  16  13  14      491.84      522.48     21.39 o
   0  14  14       23.74       18.64      8.53 o
   1  14  14       37.27       47.74      6.58 o
   2  14  14       21.56       20.31      5.29 o
   3  14  14      367.54      359.62     11.65 o
   4  14  14      179.15      164.22      8.97 o
   5  14  14       18.31        5.50      5.36 o
   6  14  14      187.42      209.11     10.09 o
   7  14  14      566.31      529.83     14.86 o
   8  14  14      149.48      133.18      9.03 o
   9  14  14      182.90      202.63      9.59 o
  10  14  14       16.04        7.57      6.15 o
  11  14  14      161.33      160.89     10.23 o
  12  14  14       45.58       26.58      7.62 o
  13  14  14       31.59       32.06      8.09 o
  14  14  14       94.11       94.66      9.01 o
  15  14  14      585.27      698.86     23.79 o
   1  15  14      145.23      154.70     11.71 o
   2  15  14      108.92      135.82      9.61 o
   3  15  14       66.82       67.63      7.15 o
   4  15  14     2266.52     2167.56     27.59 o
   5  15  14      594.20      576.85     16.53 o
   6  15  14       10.20       19.65      5.93 o
   7  15  14      117.32      122.58      8.99 o
   8  15  14        3.38       -0.68      6.23 o
   9  15  14        1.31       -2.43      6.98 o
  10  15  14       31.68       26.19      8.81 o
  11  15  14       32.92       44.67      7.67 o
  12  15  14        7.99       -6.80      6.80 o
  13  15  14      889.84      939.06     19.39 o
  14  15  14      189.80      216.13     13.85 o
   0  16  14      303.23      328.15     31.67 o
   1  16  14      350.94      328.03     12.04 o
   2  16  14       53.87       54.50      8.03 o
   3  16  14       44.75       32.04      7.69 o
   4  16  14      397.59      360.09     17.17 o
   5  16  14        1.41       -5.49      5.49 o
   6  16  14        1.42       -6.20      6.20 o
   7  16  14      936.62     1056.82     19.78 o
   8  16  14        7.08       -6.76      6.76 o
   9  16  14       76.69       89.29      9.33 o
  10  16  14       16.31       20.93      8.16 o
  11  16  14        1.48       -4.08     10.51 o
  12  16  14       95.50       53.75      9.84 o
  13  16  14      129.01      108.62     13.57 o
   1  17  14     1179.51     1169.86     27.70 o
   2  17  14      594.30      631.96     17.68 o
   3  17  14      364.94      389.11     14.98 o
   4  17  14        0.01       10.84      7.33 o
   5  17  14      572.09      572.72     16.29 o
   6  17  14       15.70        6.31      7.03 o
   7  17  14      314.53      335.85     13.46 o
   8  17  14      125.96      153.07     10.34 o
   9  17  14      506.51      526.85     16.73 o
  10  17  14       19.32        2.07      8.22 o
  11  17  14       11.88       27.06      8.62 o
  12  17  14       38.93       48.37     13.72 o
   0  18  14      862.81      921.37     26.18 o
   1  18  14       42.12       39.36      8.69 o
   2  18  14      450.80      452.84     17.07 o
   3  18  14      405.75      428.50     16.01 o
   4  18  14       25.87       30.56      7.64 o
   5  18  14      105.18      139.65     15.92 o
   6  18  14       33.86       15.59      8.69 o
   7  18  14      242.04      268.27     14.96 o
   8  18  14      158.38      155.68     10.10 o
   9  18  14     1498.93     1538.80     25.70 o
  10  18  14       32.82       26.13      9.90 o
  11  18  14       76.54      149.44     21.17 o
   1  19  14      217.36      247.95     13.34 o
   2  19  14      635.59      596.92     19.27 o
   3  19  14        0.90       -8.67      8.67 o
   4  19  14        1.51       11.09      7.69 o
   5  19  14       62.98       58.86      9.00 o
   6  19  14      137.94      139.88     10.93 o
   7  19  14       11.85       -7.45      7.45 o
   8  19  14      250.84      307.69     15.46 o
   9  19  14        0.36       41.31     11.31 o
   0  20  14      135.69      138.48     18.45 o
   1  20  14      206.22      222.70     14.42 o
   2  20  14      216.14      199.26     13.06 o
   3  20  14      130.32      111.40     11.27 o
   4  20  14      710.32      801.59     21.61 o
   5  20  14      105.26       63.50      8.84 o
   6  20  14      200.76      277.14     13.63 o
   7  20  14      795.92      925.79     24.79 o
   1  21  14       44.80       11.55     10.20 o
   2  21  14      151.72      165.64     12.52 o
   3  21  14      125.34      131.45     12.69 o
   4  21  14       98.94      115.27     11.90 o
   1   1  15     1905.77     2086.71     15.56 o
   2   1  15     8955.91     9117.15     50.32 o
   3   1  15     1784.66     1792.02     15.35 o
   4   1  15     2814.06     2909.67     21.71 o
   5   1  15       10.67       10.72      2.94 o
   6   1  15      628.28      620.68      9.45 o
   7   1  15      771.93      716.32      8.62 o
   8   1  15     3111.67     2946.76     25.72 o
   9   1  15       57.22       42.93      5.79 o
  10   1  15     1459.19     1275.47     16.78 o
  11   1  15      530.99      554.36     13.43 o
  12   1  15      148.83      113.30      8.21 o
  13   1  15       57.68       57.96      7.21 o
  14   1  15        0.00       -1.87      6.03 o
  15   1  15      196.65      232.90     11.09 o
  16   1  15      273.64      333.12     13.37 o
  17   1  15      495.69      489.33     19.66 o
  18   1  15      519.70      557.52     26.67 o
  19   1  15      222.20      168.27     37.38 o
  20   1  15      704.78      746.41     36.29 o
   0   2  15     4700.60     5060.85     42.40 o
   1   2  15      166.95      157.61      4.11 o
   2   2  15      118.30      130.92      4.09 o
   3   2  15      304.32      304.02      5.94 o
   4   2  15        6.14        3.62      2.91 o
   5   2  15      432.28      364.71      6.15 o
   6   2  15     3841.83     3595.76     29.69 o
   7   2  15       53.68       61.23      5.23 o
   8   2  15        1.02       10.82      3.70 o
   9   2  15     1305.69     1304.69     16.86 o
  10   2  15      156.67      146.63      7.16 o
  11   2  15      297.60      276.41      9.14 o
  12   2  15       91.14      114.03      8.19 o
  13   2  15      277.80      243.43     12.02 o
  14   2  15        3.55       -6.27      6.27 o
  15   2  15      182.08      184.70     12.06 o
  16   2  15      402.05      370.48     17.20 o
  17   2  15       27.47       38.53     10.40 o
  18   2  15        0.73       -9.64      9.64 o
  19   2  15       24.44       41.79     12.57 o
  20   2  15        9.62      -16.75     16.75 o
   1   3  15      203.28      253.68      5.29 o
   2   3  15     2143.93     2038.65     32.87 o
   3   3  15      654.88      726.02      8.11 o
   4   3  15     2051.26     2144.42     17.16 o
   5   3  15     5142.99     5070.25     35.43 o
   6   3  15        0.40        7.84      2.90 o
   7   3  15     1564.10     1539.16     15.38 o
   8   3  15        5.71       14.10      3.74 o
   9   3  15        0.09        8.31      5.40 o
  10   3  15     8514.06     7622.94     60.09 o
  11   3  15       98.12       53.45      6.37 o
  12   3  15      622.41      696.53     13.31 o
  13   3  15       95.07      103.35      8.03 o
  14   3  15      233.57      238.40     10.72 o
  15   3  15      261.89      217.84     14.27 o
  16   3  15        0.33       -8.02      8.02 o
  17   3  15      124.81      113.10     16.93 o
  18   3  15       30.37       -4.60     16.10 o
  19   3  15      102.47       88.74     14.98 o
  20   3  15      158.13      188.41     29.38 o
   0   4  15      463.23      423.86     16.46 o
   1   4  15        0.04       -1.97      1.97 o
   2   4  15     2566.00     2720.50     19.07 o
   3   4  15     3010.54     2922.32     22.71 o
   4   4  15       58.81       79.57      4.47 o
   5   4  15        2.78       -2.80      2.80 o
   6   4  15        0.00        3.79      3.03 o
   7   4  15      353.47      298.62      9.72 o
   8   4  15     3111.96     2844.52     23.63 o
   9   4  15      626.42      684.17     14.41 o
  10   4  15       90.08      124.38      6.73 o
  11   4  15      285.00      261.42      9.32 o
  12   4  15      127.50      140.70      8.10 o
  13   4  15       10.96       16.82      5.46 o
  14   4  15       19.81       10.87      7.24 o
  15   4  15      516.54      640.56     21.24 o
  16   4  15       35.91       12.23      8.22 o
  17   4  15      218.91      223.77     15.42 o
  18   4  15      526.47      521.61     21.67 o
  19   4  15      168.43      170.48     16.68 o
   1   5  15       40.28       44.81      3.28 o
   2   5  15      368.08      357.30      6.47 o
   3   5  15     4698.31     4661.24     31.38 o
   4   5  15     2751.46     2594.89     19.73 o
   5   5  15     1034.45     1052.72     10.81 o
   6   5  15     1446.79     1313.28     13.84 o
   7   5  15       99.66       88.01      4.75 o
   8   5  15     1170.32     1026.03     13.46 o
   9   5  15     1334.06     1262.92     15.48 o
  10   5  15       13.90        1.10      4.24 o
  11   5  15      362.14      315.24      9.68 o
  12   5  15      272.88      235.46      8.98 o
  13   5  15      776.71      752.14     14.22 o
  14   5  15      116.25       72.20      7.69 o
  15   5  15      213.22      191.09     11.16 o
  16   5  15      184.58      172.81     12.37 o
  17   5  15      175.99      168.76     12.52 o
  18   5  15        5.51      -16.83     16.83 o
  19   5  15      122.39      130.43     15.14 o
   0   6  15     1645.64     1902.19     23.01 o
   1   6  15      108.84       79.01      3.75 o
   2   6  15       22.43       20.05      2.51 o
   3   6  15      224.32      185.66      4.77 o
   4   6  15       79.27      104.15      4.29 o
   5   6  15     2554.62     2269.24     19.62 o
   6   6  15     1464.17     1424.41     14.62 o
   7   6  15      470.36      444.52      9.33 o
   8   6  15      759.32      589.19     10.47 o
   9   6  15      329.74      337.74      8.98 o
  10   6  15     1343.84     1064.98     14.51 o
  11   6  15     1606.52     1504.64     19.28 o
  12   6  15       68.05       77.42      6.40 o
  13   6  15       18.77       26.27      6.61 o
  14   6  15        3.05        0.58      6.57 o
  15   6  15       55.05       48.96     10.72 o
  16   6  15        3.37       -3.75      8.39 o
  17   6  15       89.23       86.70     11.16 o
  18   6  15       66.18       56.05     14.79 o
  19   6  15        0.51       -3.40     13.78 o
   1   7  15      379.21      357.82      6.52 o
   2   7  15      306.32      360.90      6.56 o
   3   7  15      136.00       95.17      3.98 o
   4   7  15      321.32      321.08      6.23 o
   5   7  15     1179.74     1193.73     13.78 o
   6   7  15     3924.60     3925.98     32.27 o
   7   7  15     1570.11     1486.77     18.81 o
   8   7  15     1508.81     1512.98     17.27 o
   9   7  15      124.83      109.36      6.10 o
  10   7  15       14.17        1.18      4.29 o
  11   7  15      114.07      129.91      7.48 o
  12   7  15       87.42       91.54      7.76 o
  13   7  15      213.70      205.29     10.09 o
  14   7  15     1418.64     1437.69     38.32 o
  15   7  15      723.47      761.46     28.06 o
  16   7  15       69.53       40.91      8.52 o
  17   7  15       17.54       34.10     13.03 o
  18   7  15      290.74      257.67     15.33 o
  19   7  15        0.64      -16.71     16.71 o
   0   8  15      229.16      293.93      9.64 o
   1   8  15     4113.42     4019.36     28.83 o
   2   8  15     1592.39     1522.81     13.61 o
   3   8  15      408.79      329.78      6.37 o
   4   8  15      219.72      252.47      6.11 o
   5   8  15        0.83       -2.38      3.64 o
   6   8  15      154.51      169.40      6.53 o
   7   8  15        8.91        7.44      4.04 o
   8   8  15     3244.69     2692.52     25.30 o
   9   8  15       98.33       89.52      5.90 o
  10   8  15        0.02        0.09      4.97 o
  11   8  15       34.72       23.69      5.68 o
  12   8  15      475.11      482.17     13.95 o
  13   8  15      116.36      115.99      8.78 o
  14   8  15       63.61       56.56      8.75 o
  15   8  15       81.70       69.04      8.64 o
  16   8  15       44.35       59.10      8.97 o
  17   8  15     1099.80     1204.13     29.14 o
  18   8  15     1042.26     1099.92     29.13 o
   1   9  15     2740.39     2681.83     21.53 o
   2   9  15       89.18       84.17      4.56 o
   3   9  15     3787.48     3623.79     29.34 o
   4   9  15      443.61      436.62      8.67 o
   5   9  15      157.61      143.92      6.22 o
   6   9  15       13.86       -4.33      4.33 o
   7   9  15       38.39       34.32      4.59 o
   8   9  15      449.80      414.49      9.89 o
   9   9  15       80.52       90.83      6.72 o
  10   9  15     1466.99     1456.21     19.63 o
  11   9  15      151.49      135.72      7.90 o
  12   9  15        0.11        0.09      5.63 o
  13   9  15        0.18        2.56      7.04 o
  14   9  15       34.88       58.10      9.17 o
  15   9  15      163.47      158.57     14.21 o
  16   9  15       21.53       54.53      8.93 o
  17   9  15      180.16      221.98     15.27 o
  18   9  15      230.74      228.36     16.15 o
   0  10  15     2555.46     2446.43     28.89 o
   1  10  15      126.70      128.09      5.30 o
   2  10  15     2088.65     2068.35     19.27 o
   3  10  15     1484.57     1472.57     16.99 o
   4  10  15      342.73      335.19      8.13 o
   5  10  15     1100.03     1008.99     13.99 o
   6  10  15      189.01      127.97      6.25 o
   7  10  15      588.11      576.72     10.98 o
   8  10  15     1612.25     1540.89     29.26 o
   9  10  15      231.82      242.29      9.20 o
  10  10  15        5.86        6.05      5.24 o
  11  10  15      182.01      203.54      9.24 o
  12  10  15      116.11      100.27      7.89 o
  13  10  15       92.94       96.45     11.03 o
  14  10  15       12.76       18.33      8.67 o
  15  10  15       51.42       35.05      8.38 o
  16  10  15      200.30      201.56     11.91 o
  17  10  15        1.53       -4.43      9.28 o
   1  11  15       21.42       14.18      4.12 o
   2  11  15     3281.49     3072.78     27.74 o
   3  11  15      608.96      556.33     11.55 o
   4  11  15     1319.47     1201.00     15.50 o
   5  11  15      647.67      545.20     10.07 o
   6  11  15        1.06        1.80      4.25 o
   7  11  15      864.43      781.59     13.79 o
   8  11  15      836.88      808.56     14.55 o
   9  11  15        0.52        3.05      6.50 o
  10  11  15      317.60      321.92     10.84 o
  11  11  15      119.15      128.90      8.36 o
  12  11  15      140.00      165.91      9.92 o
  13  11  15      382.45      350.56     15.85 o
  14  11  15        0.01       -4.62      7.39 o
  15  11  15      104.19      123.69     10.89 o
  16  11  15      244.82      238.42     15.43 o
  17  11  15       34.14       43.59     12.61 o
   0  12  15      107.49      128.15      9.16 o
   1  12  15       44.89       40.45      5.32 o
   2  12  15        1.98        5.48      4.30 o
   3  12  15      118.28      117.71      6.82 o
   4  12  15      398.77      379.04      9.83 o
   5  12  15       52.20       68.86      5.74 o
   6  12  15      103.36      157.59      8.81 o
   7  12  15      153.47      139.17      7.66 o
   8  12  15       12.97       21.92      5.81 o
   9  12  15     1007.48      971.88     18.73 o
  10  12  15        0.09       -5.41      5.41 o
  11  12  15       50.58       41.63      7.58 o
  12  12  15      932.06      980.30     19.14 o
  13  12  15        9.33        4.47      7.41 o
  14  12  15      367.95      311.40     13.57 o
  15  12  15       39.25       45.90      9.31 o
  16  12  15      514.85      557.50     21.72 o
   1  13  15     1343.72     1311.01     18.04 o
   2  13  15      836.04      896.91     14.89 o
   3  13  15      982.86      991.25     17.28 o
   4  13  15      388.97      437.35     14.37 o
   5  13  15      338.35      340.58     10.62 o
   6  13  15        1.13       -8.14      8.97 o
   7  13  15        0.03       -5.58      5.58 o
   8  13  15       52.66       39.05      6.29 o
   9  13  15      149.98      160.87      8.75 o
  10  13  15      197.75      186.11      9.50 o
  11  13  15      243.11      240.13     10.71 o
  12  13  15      404.10      401.08     14.27 o
  13  13  15      923.99      945.38     21.25 o
  14  13  15        0.90       -0.13     10.21 o
  15  13  15      129.18      142.97     17.80 o
  16  13  15        0.06       -2.59     10.38 o
   0  14  15     1109.49     1110.44     26.74 o
   1  14  15       31.06       55.21      6.69 o
   2  14  15      576.53      521.19     13.52 o
   3  14  15       28.70       24.17      6.17 o
   4  14  15       76.35       72.84      6.69 o
   5  14  15      325.52      342.19     11.03 o
   6  14  15      373.88      323.19     12.01 o
   7  14  15      116.97      121.74      8.79 o
   8  14  15        0.41       12.73      6.53 o
   9  14  15      251.74      248.83     11.63 o
  10  14  15        1.26       -2.76      6.04 o
  11  14  15      134.90      144.77     10.38 o
  12  14  15      402.07      403.95     13.50 o
  13  14  15      406.96      478.64     15.06 o
  14  14  15       33.30       40.98     10.09 o
  15  14  15      334.95      338.35     18.26 o
   1  15  15        0.40       -0.70      5.90 o
   2  15  15      222.61      250.01     11.85 o
   3  15  15       15.80       22.32      7.23 o
   4  15  15      246.03      235.20      9.61 o
   5  15  15       10.09        2.04      5.73 o
   6  15  15      476.86      473.30     14.47 o
   7  15  15       17.04        7.80      6.50 o
   8  15  15       51.87       52.46      8.18 o
   9  15  15       40.10       28.03      7.57 o
  10  15  15      580.05      560.29     16.91 o
  11  15  15      761.43      785.57     21.47 o
  12  15  15     1101.54     1008.42     19.17 o
  13  15  15       15.32        0.82      9.07 o
  14  15  15      728.80      784.56     21.81 o
   0  16  15     1217.29     1364.65     47.96 o
   1  16  15       65.36       73.66      9.60 o
   2  16  15       44.44       51.13      9.02 o
   3  16  15        0.01       -5.53      7.24 o
   4  16  15      378.07      366.65     13.03 o
   5  16  15       43.00       43.11      6.92 o
   6  16  15        6.44        4.72      6.87 o
   7  16  15      131.23      144.84      9.88 o
   8  16  15       52.46       61.04      8.62 o
   9  16  15      966.36      956.77     20.09 o
  10  16  15       30.47       39.46      9.64 o
  11  16  15       37.04       44.04      9.06 o
  12  16  15      321.22      288.06     15.15 o
  13  16  15        0.62        3.73     14.10 o
   1  17  15      168.81      165.40     11.49 o
   2  17  15        2.44       30.02      8.07 o
   3  17  15      229.20      217.33     12.29 o
   4  17  15       16.04       19.96      7.15 o
   5  17  15      103.74      102.10      9.37 o
   6  17  15      204.46      183.83     10.93 o
   7  17  15      858.62      895.84     19.37 o
   8  17  15      118.32      132.37     10.42 o
   9  17  15     1352.50     1424.38     34.32 o
  10  17  15        3.24        2.45      7.88 o
  11  17  15        3.98       -7.99      8.51 o
  12  17  15       19.17      -10.67     23.83 o
   0  18  15      304.75      282.80     29.79 o
   1  18  15      107.30      109.05     10.54 o
   2  18  15        6.05       -3.22      7.61 o
   3  18  15      506.37      533.58     19.95 o
   4  18  15        2.78       -6.63      6.63 o
   5  18  15        8.39       23.60      7.90 o
   6  18  15        4.41       15.18      8.57 o
   7  18  15        0.06       -4.96      8.17 o
   8  18  15       36.77       40.18      8.89 o
   9  18  15      248.26      242.28     13.05 o
  10  18  15       73.21       60.83     11.17 o
   1  19  15      313.46      351.80     15.42 o
   2  19  15       54.17       54.83      9.73 o
   3  19  15       13.87       33.86      9.21 o
   4  19  15      479.50      475.42     15.90 o
   5  19  15        3.95       -1.68      7.88 o
   6  19  15        0.40       16.79      9.24 o
   7  19  15       72.27      108.63     11.55 o
   8  19  15      217.49      205.70     16.82 o
   9  19  15     1026.75     1071.53     44.68 o
   0  20  15       21.31        2.21     21.06 o
   1  20  15        5.78       -8.82      9.61 o
   2  20  15        3.43       16.21      9.11 o
   3  20  15        9.41        4.06      8.75 o
   4  20  15      172.07      186.95     11.75 o
   5  20  15       16.15       17.77      8.06 o
   6  20  15      438.69      488.30     16.97 o
   1  21  15        4.77       -2.64      9.41 o
   2  21  15       92.23      115.36     14.51 o
   3  21  15      104.14      112.37     11.79 o
   0   0  16     1007.54     1156.64     20.73 o
   1   0  16     1474.63     1518.26     17.27 o
   2   0  16      455.01      285.50      7.34 o
   3   0  16      212.49      173.89      7.75 o
   4   0  16      106.54      105.38      5.99 o
   5   0  16      901.04      861.56     13.13 o
   6   0  16     2462.00     2309.97     23.85 o
   7   0  16     1322.17     1264.41     21.50 o
   8   0  16       70.11      106.26     10.86 o
   9   0  16     3213.98     2976.30     45.35 o
  10   0  16     5227.75     4737.96     64.15 o
  11   0  16     3988.59     3527.01     52.66 o
  12   0  16      513.67      428.94     19.64 o
  13   0  16       18.21       -1.63      8.56 o
  14   0  16       83.04       93.57     12.80 o
  15   0  16      543.96      521.32     21.80 o
  16   0  16      262.01      295.20     18.36 o
  17   0  16      354.96      341.03     30.04 o
  18   0  16      323.83      317.25     34.25 o
  19   0  16        6.41       -7.80     19.29 o
   1   1  16      522.34      534.81      6.77 o
   2   1  16      109.95      139.27      4.30 o
   3   1  16       23.75       43.63      2.99 o
   4   1  16      147.77      143.42      4.39 o
   5   1  16     1178.96     1059.98     11.04 o
   6   1  16      242.57      236.60      5.23 o
   7   1  16      220.92      194.74      5.79 o
   8   1  16      571.88      503.31     12.01 o
   9   1  16       37.74       67.61      5.62 o
  10   1  16      204.17      140.97      8.40 o
  11   1  16      159.31      119.44      8.24 o
  12   1  16       42.69       38.57      7.92 o
  13   1  16        2.09        5.51      6.26 o
  14   1  16      409.70      452.29     14.12 o
  15   1  16       54.84       34.03      7.80 o
  16   1  16       47.83       29.06     11.35 o
  17   1  16       82.34       47.02     10.91 o
  18   1  16      119.23      102.49     13.67 o
  19   1  16      103.70      104.07     18.98 o
   0   2  16     1311.09     1405.68     16.42 o
   1   2  16      416.87      347.40      6.03 o
   2   2  16      768.90      775.03     10.26 o
   3   2  16     2734.42     2507.79     18.13 o
   4   2  16     1408.36     1491.08     13.15 o
   5   2  16      559.48      512.51      8.16 o
   6   2  16      514.65      466.31      7.36 o
   7   2  16      801.98      776.80     10.20 o
   8   2  16     2365.55     2136.90     19.53 o
   9   2  16      163.47      150.43      7.21 o
  10   2  16     1376.09     1471.34     18.58 o
  11   2  16       72.59       70.50      7.37 o
  12   2  16     1487.95     1286.60     20.28 o
  13   2  16       28.39       13.30      6.51 o
  14   2  16       20.87       20.74      7.25 o
  15   2  16       11.36       -7.73      7.73 o
  16   2  16        6.33       -6.87      6.87 o
  17   2  16      273.33      247.17     18.28 o
  18   2  16      173.01      162.80     16.46 o
  19   2  16       77.08       94.12     14.42 o
   1   3  16      565.74      543.22      7.74 o
   2   3  16      597.21      711.78      8.76 o
   3   3  16      790.11      881.51      9.83 o
   4   3  16       79.81       87.94      4.15 o
   5   3  16     3778.81     3750.82     25.73 o
   6   3  16        1.34        5.83      4.62 o
   7   3  16      878.58      910.60     11.64 o
   8   3  16     2496.02     2606.54     22.45 o
   9   3  16      719.53      592.69     11.38 o
  10   3  16      195.79      184.45      7.78 o
  11   3  16       35.37       31.38      7.15 o
  12   3  16      457.45      460.94     12.35 o
  13   3  16      342.07      344.51     12.32 o
  14   3  16      255.38      252.29     11.33 o
  15   3  16       98.12       98.12      9.20 o
  16   3  16        2.99        1.70      9.38 o
  17   3  16       19.74       20.34     11.13 o
  18   3  16       39.37       39.00     28.46 o
  19   3  16       18.95       32.99     12.54 o
   0   4  16        0.00       -0.02      3.29 o
   1   4  16     1016.70     1084.99     10.71 o
   2   4  16      140.92      183.83      5.17 o
   3   4  16     1535.15     1397.06     13.83 o
   4   4  16      916.06      874.09      9.93 o
   5   4  16       73.08       84.86      4.70 o
   6   4  16     3023.53     2837.09     22.15 o
   7   4  16      401.70      320.96      7.67 o
   8   4  16     3775.37     3549.20     28.16 o
   9   4  16     2026.01     1937.69     20.22 o
  10   4  16      342.30      337.06      9.88 o
  11   4  16      477.32      364.71     10.37 o
  12   4  16      327.73      274.15      9.62 o
  13   4  16      381.86      313.27     10.53 o
  14   4  16      492.24      498.13     19.26 o
  15   4  16      822.77      783.46     27.64 o
  16   4  16       40.64       43.94      9.58 o
  17   4  16        0.94        1.84     10.20 o
  18   4  16      430.31      460.67     20.74 o
  19   4  16       28.26       56.63     13.63 o
   1   5  16      112.50      142.87      4.53 o
   2   5  16      366.72      441.75      9.77 o
   3   5  16        3.37        5.88      2.80 o
   4   5  16      358.65      312.39      6.73 o
   5   5  16     4269.17     4407.46     30.92 o
   6   5  16      187.25      176.30      5.89 o
   7   5  16      493.25      426.14      8.42 o
   8   5  16      587.88      518.17     10.14 o
   9   5  16        3.11        0.99      4.13 o
  10   5  16      255.91      199.42      8.14 o
  11   5  16      103.37       97.00      6.65 o
  12   5  16      327.66      371.28     10.84 o
  13   5  16     1344.80     1309.02     18.76 o
  14   5  16     1235.58     1187.86     20.41 o
  15   5  16       28.64       34.15     10.23 o
  16   5  16      121.45      110.21     11.20 o
  17   5  16      129.84      136.04     15.45 o
  18   5  16        4.00      -10.15     10.15 o
  19   5  16       80.50       17.91     15.25 o
   0   6  16       36.19       25.90      4.56 o
   1   6  16       39.68       53.84      3.54 o
   2   6  16       38.32       47.47      3.35 o
   3   6  16     3229.48     3209.34     21.90 o
   4   6  16     1753.58     1740.25     15.02 o
   5   6  16       76.60       72.69      4.25 o
   6   6  16     2207.27     1967.75     18.33 o
   7   6  16      619.95      657.96     14.22 o
   8   6  16       34.02       47.60      6.41 o
   9   6  16      278.17      271.84      8.38 o
  10   6  16       45.21       29.07      4.88 o
  11   6  16       21.73       23.80      5.36 o
  12   6  16        0.69       -5.37      5.37 o
  13   6  16        0.94        5.92      6.36 o
  14   6  16     2165.36     2099.55     28.10 o
  15   6  16       33.48       -0.57      7.75 o
  16   6  16       27.00       35.39      9.59 o
  17   6  16        0.41       -6.73     10.15 o
  18   6  16       27.65        2.01     10.92 o
  19   6  16        5.34      -23.50     23.50 o
   1   7  16      222.78      253.88      6.44 o
   2   7  16       47.00       62.48      4.19 o
   3   7  16      447.77      425.01      7.10 o
   4   7  16      149.59      181.02      5.40 o
   5   7  16      432.14      447.31      8.41 o
   6   7  16     2061.59     1859.25     19.37 o
   7   7  16      172.75      177.82      6.95 o
   8   7  16       76.32      105.19      6.07 o
   9   7  16      328.50      305.83      8.93 o
  10   7  16       66.72       72.33      5.81 o
  11   7  16       74.48       58.60      6.19 o
  12   7  16        1.71        4.55      6.15 o
  13   7  16      315.16      285.56     11.53 o
  14   7  16        1.79       -6.14      8.27 o
  15   7  16        0.38       -5.86      7.39 o
  16   7  16       12.16       22.09      8.03 o
  17   7  16        2.48       -3.94     12.91 o
  18   7  16       38.68        8.85     18.60 o
   0   8  16       35.12       53.26      5.91 o
   1   8  16     2953.15     2748.89     22.00 o
   2   8  16        0.00        5.14      3.31 o
   3   8  16      190.16      179.52      5.21 o
   4   8  16      493.98      419.27      8.95 o
   5   8  16      631.86      545.16     10.09 o
   6   8  16      449.57      427.34     12.12 o
   7   8  16     1783.98     1704.28     25.52 o
   8   8  16      469.79      492.49     10.52 o
   9   8  16       35.67       24.88      4.81 o
  10   8  16       16.51       11.31      4.78 o
  11   8  16       84.58       57.20      8.03 o
  12   8  16        0.96        2.83      5.84 o
  13   8  16        0.02        8.28      6.38 o
  14   8  16      218.65      288.61     13.48 o
  15   8  16       42.03       34.23      8.89 o
  16   8  16      687.99      751.23     18.82 o
  17   8  16       27.34        2.19      9.82 o
  18   8  16      515.25      548.32     23.29 o
   1   9  16      315.87      278.28      7.06 o
   2   9  16      340.88      313.01      7.42 o
   3   9  16       51.40       52.63      4.31 o
   4   9  16      696.99      651.76     12.02 o
   5   9  16     2319.22     2199.40     21.88 o
   6   9  16     1239.71     1193.17     15.25 o
   7   9  16       94.20       77.06      5.72 o
   8   9  16     1110.15      958.44     14.85 o
   9   9  16      976.54      944.53     14.61 o
  10   9  16      944.48     1021.65     16.53 o
  11   9  16      495.52      461.92     12.59 o
  12   9  16       14.29        5.09      6.22 o
  13   9  16       55.08       40.53      7.82 o
  14   9  16      548.29      573.50     17.67 o
  15   9  16        7.36       -4.38      8.45 o
  16   9  16       20.91        8.99      8.31 o
  17   9  16      688.29      774.92     22.01 o
  18   9  16      163.05      134.45     23.97 o
   0  10  16     3109.87     3293.57     36.40 o
   1  10  16     4242.12     3931.96     29.38 o
   2  10  16      272.40      252.58      7.35 o
   3  10  16      542.72      496.01     10.30 o
   4  10  16      580.69      586.94     10.97 o
   5  10  16      272.81      245.41      9.97 o
   6  10  16      194.43      170.65      8.25 o
   7  10  16        0.96       -1.68      4.38 o
   8  10  16        0.76       12.00      5.21 o
   9  10  16        0.03       -5.69      5.69 o
  10  10  16       10.29        6.84      5.67 o
  11  10  16     2008.76     1960.97     24.48 o
  12  10  16       16.09        1.12      6.20 o
  13  10  16      316.40      334.30     14.31 o
  14  10  16      726.15      716.59     19.94 o
  15  10  16        0.48       -7.58      7.58 o
  16  10  16      176.22      158.74     11.61 o
  17  10  16      182.08      228.29     16.08 o
   1  11  16      432.91      447.69      9.34 o
   2  11  16      213.71      216.39      7.78 o
   3  11  16      179.86      211.20      8.19 o
   4  11  16       38.52       14.38      4.66 o
   5  11  16        0.68        9.32      4.47 o
   6  11  16      454.28      435.96     10.49 o
   7  11  16       27.00       23.62      5.52 o
   8  11  16       16.46        5.30      5.11 o
   9  11  16       48.99       22.29      5.78 o
  10  11  16       56.74       33.19      6.54 o
  11  11  16      350.76      347.22     11.77 o
  12  11  16      539.50      568.05     14.61 o
  13  11  16       17.99       20.53      8.37 o
  14  11  16      355.51      390.62     15.91 o
  15  11  16      115.45      106.39     10.61 o
  16  11  16      157.18      150.25     12.91 o
  17  11  16        7.99       -5.01     15.83 o
   0  12  16      196.91      166.34     10.03 o
   1  12  16       13.61        9.17      4.45 o
   2  12  16      131.01      149.60      7.55 o
   3  12  16      558.90      498.83     11.48 o
   4  12  16      283.44      267.76      8.74 o
   5  12  16      252.81      248.72     11.67 o
   6  12  16      107.14       93.08      9.58 o
   7  12  16        6.05       -2.09      5.61 o
   8  12  16      101.99       92.91      7.57 o
   9  12  16        6.02       -5.42      5.42 o
  10  12  16      109.60       92.40      9.68 o
  11  12  16      280.31      269.77     11.10 o
  12  12  16      257.47      268.69     12.24 o
  13  12  16       19.85       18.95      8.58 o
  14  12  16      122.32       92.64     10.65 o
  15  12  16       47.97       42.30     11.73 o
  16  12  16      269.71      265.57     16.79 o
   1  13  16       16.04        9.83      6.33 o
   2  13  16      731.04      729.81     16.60 o
   3  13  16     1136.83     1129.67     16.98 o
   4  13  16      979.49      889.07     21.90 o
   5  13  16     2196.21     2202.39     25.60 o
   6  13  16        7.60        9.19      5.74 o
   7  13  16      500.64      506.64     14.65 o
   8  13  16       84.89       99.70      8.42 o
   9  13  16       96.23      103.76     10.30 o
  10  13  16      703.51      658.73     15.36 o
  11  13  16        1.80        1.91      6.56 o
  12  13  16     1446.20     1478.44     24.27 o
  13  13  16      513.73      592.29     17.50 o
  14  13  16      554.32      643.93     18.68 o
  15  13  16      150.97      126.46     14.22 o
   0  14  16      556.35      560.63     20.10 o
   1  14  16       11.94       18.26      7.79 o
   2  14  16      114.19      106.75      8.88 o
   3  14  16        1.56        3.79      6.09 o
   4  14  16      160.70      189.77      8.92 o
   5  14  16      250.77      240.02      9.73 o
   6  14  16      235.05      296.81     11.85 o
   7  14  16       27.33       31.42      7.36 o
   8  14  16      179.38      196.78     10.65 o
   9  14  16      606.07      602.60     16.59 o
  10  14  16       22.71       23.42      7.88 o
  11  14  16       68.31       72.21      8.86 o
  12  14  16       14.94        1.04      7.98 o
  13  14  16       12.29       20.77      7.77 o
  14  14  16      435.50      487.43     20.57 o
   1  15  16      196.49      192.62      9.98 o
   2  15  16       92.16       78.66      8.54 o
   3  15  16      271.56      285.77     12.92 o
   4  15  16       30.16       10.97      5.83 o
   5  15  16       83.72       71.95      9.70 o
   6  15  16      302.44      342.39     12.94 o
   7  15  16        2.13       13.35      7.02 o
   8  15  16        1.95        0.55      7.15 o
   9  15  16        9.79       27.01      8.03 o
  10  15  16      916.56      908.99     20.16 o
  11  15  16       29.79       39.38      9.83 o
  12  15  16      600.86      597.21     18.40 o
  13  15  16       71.25       71.26     11.81 o
   0  16  16     1116.21     1159.83     29.33 o
   1  16  16       22.10        4.80      7.25 o
   2  16  16      343.12      320.00     15.06 o
   3  16  16      206.70      209.43     11.85 o
   4  16  16        3.07        7.60      6.51 o
   5  16  16        0.25       -4.03      5.98 o
   6  16  16       69.77       70.83      8.40 o
   7  16  16      122.67      129.67      9.78 o
   8  16  16        1.01        0.98      8.21 o
   9  16  16      163.19      144.17     10.67 o
  10  16  16        1.74        0.77      8.62 o
  11  16  16        2.80        6.92      8.58 o
  12  16  16        0.06        7.65     12.41 o
   1  17  16       92.96       93.59     10.01 o
   2  17  16      253.75      208.66     19.58 o
   3  17  16      106.13      109.20     10.41 o
   4  17  16       72.73       60.61      9.81 o
   5  17  16       56.60       43.80      8.39 o
   6  17  16       13.60       39.10     11.68 o
   7  17  16       80.31       83.04      9.56 o
   8  17  16       16.17       -0.63      7.84 o
   9  17  16      544.42      570.95     17.87 o
  10  17  16       21.93       12.25      8.63 o
  11  17  16      148.75      131.64     16.27 o
   0  18  16       21.10       13.22     19.26 o
   1  18  16      151.37      132.60     10.92 o
   2  18  16      390.94      395.67     18.21 o
   3  18  16     1079.78     1016.10     23.37 o
   4  18  16       75.26       42.81      8.60 o
   5  18  16        1.29       -0.81      7.65 o
   6  18  16      110.67       95.82     10.98 o
   7  18  16       35.32       44.87      9.94 o
   8  18  16        2.82       -7.80      8.01 o
   9  18  16        0.01       17.37     12.24 o
  10  18  16      188.91      216.16     20.01 o
   1  19  16      283.12      262.40     14.81 o
   2  19  16       40.01       45.73     13.52 o
   3  19  16      114.11      117.36     11.49 o
   4  19  16      304.03      329.95     13.82 o
   5  19  16      336.14      320.11     13.88 o
   6  19  16      259.46      297.35     23.95 o
   7  19  16        1.03       18.91      9.83 o
   8  19  16       50.72       43.61     14.47 o
   0  20  16       23.14       20.99     13.71 o
   1  20  16       43.80       32.31     13.23 o
   2  20  16      412.35      405.73     17.28 o
   3  20  16       22.98       41.19      8.68 o
   4  20  16      204.13      194.06     12.20 o
   5  20  16       16.46       20.26     10.16 o
   1   1  17       29.21       24.47      2.53 o
   2   1  17      629.74      574.39      8.09 o
   3   1  17     2673.76     2738.52     19.56 o
   4   1  17     1151.96     1027.53     15.63 o
   5   1  17     2126.61     2111.99     15.99 o
   6   1  17      683.16      632.15      8.63 o
   7   1  17     1074.21     1005.02     11.63 o
   8   1  17     3615.77     3437.81     29.50 o
   9   1  17      296.76      251.92     10.30 o
  10   1  17       34.93       53.35      6.82 o
  11   1  17      104.47      104.77     10.61 o
  12   1  17      377.77      390.26     12.78 o
  13   1  17        3.62       -8.04      8.04 o
  14   1  17     1247.15     1308.36     21.97 o
  15   1  17       39.03       37.89      8.21 o
  16   1  17      197.18      160.97     13.42 o
  17   1  17      148.39      169.33     13.99 o
  18   1  17      508.55      474.58     22.88 o
  19   1  17      668.59      626.91     33.29 o
   0   2  17      145.74      166.82      6.36 o
   1   2  17      897.84      889.42     11.15 o
   2   2  17       67.19       52.55      3.29 o
   3   2  17       80.72      109.05      3.98 o
   4   2  17      578.54      547.29      9.37 o
   5   2  17     1149.59     1173.48     11.83 o
   6   2  17     1116.33     1180.12     14.99 o
   7   2  17        0.20        5.10      3.49 o
   8   2  17        8.11        9.82      4.24 o
   9   2  17       17.68       20.33      5.04 o
  10   2  17       41.95       36.29      6.69 o
  11   2  17      563.19      542.63     14.41 o
  12   2  17       32.24       36.29      6.74 o
  13   2  17      188.59      170.82     11.48 o
  14   2  17      119.49       81.03     11.65 o
  15   2  17       82.44       79.63      9.09 o
  16   2  17       18.67       -6.92      7.49 o
  17   2  17      378.88      408.47     24.83 o
  18   2  17       57.63       35.30     12.64 o
  19   2  17      284.70      235.66     18.57 o
   1   3  17      420.50      373.51      6.58 o
   2   3  17      385.14      398.04      6.34 o
   3   3  17      318.51      372.31      6.81 o
   4   3  17       15.59       25.62      3.30 o
   5   3  17     1435.84     1481.87     13.66 o
   6   3  17      951.08      895.71     11.27 o
   7   3  17     4071.82     3850.59     28.40 o
   8   3  17        0.34        9.28      4.53 o
   9   3  17      171.32      160.74      7.45 o
  10   3  17       13.92       38.75      5.49 o
  11   3  17       24.59       39.24      5.66 o
  12   3  17      255.49      296.09     11.45 o
  13   3  17      126.72      152.08      9.49 o
  14   3  17        0.32       19.43      7.15 o
  15   3  17       98.13       91.64      9.31 o
  16   3  17      437.87      478.59     19.99 o
  17   3  17       65.27       20.91     24.30 o
  18   3  17      872.10      923.08     27.29 o
  19   3  17      212.57      228.16     18.64 o
   0   4  17      192.14      226.11      9.51 o
   1   4  17      209.32      206.09      5.01 o
   2   4  17       44.93       59.90      3.44 o
   3   4  17       10.24       32.40      3.36 o
   4   4  17      627.75      699.41      9.15 o
   5   4  17      437.57      485.60      7.86 o
   6   4  17      138.80      115.06      5.01 o
   7   4  17      541.92      496.36     10.09 o
   8   4  17      604.00      590.62      9.98 o
   9   4  17      587.37      512.28     11.10 o
  10   4  17      169.08      148.98      7.54 o
  11   4  17      284.30      261.56      9.31 o
  12   4  17      613.80      600.33     13.10 o
  13   4  17      102.27      103.56      8.50 o
  14   4  17      198.13      178.56     10.35 o
  15   4  17       99.43       85.69     16.04 o
  16   4  17       38.61       16.52     10.83 o
  17   4  17      361.50      460.45     22.91 o
  18   4  17       11.97        9.44     13.82 o
  19   4  17      272.24      184.94     30.14 o
   1   5  17      227.68      196.40      5.34 o
   2   5  17      450.88      471.60      7.06 o
   3   5  17      131.83      101.34      4.41 o
   4   5  17      101.28      112.76      4.68 o
   5   5  17     2258.21     2202.48     18.79 o
   6   5  17       87.39      101.83      4.88 o
   7   5  17       65.30       50.20      4.47 o
   8   5  17       16.11        5.60      4.26 o
   9   5  17       65.49       52.89      5.42 o
  10   5  17       16.15       15.79      5.13 o
  11   5  17       73.19       74.16      6.43 o
  12   5  17       78.46       86.87      7.01 o
  13   5  17      471.61      458.41     12.62 o
  14   5  17        7.83       -3.87      8.30 o
  15   5  17       32.24       28.58      9.27 o
  16   5  17       27.88       11.78     10.44 o
  17   5  17       24.58       21.24     10.05 o
  18   5  17        3.47      -11.24     11.24 o
   0   6  17     1643.03     1327.01     19.08 o
   1   6  17      692.77      563.50      8.07 o
   2   6  17     3177.19     2818.92     20.07 o
   3   6  17       81.41      101.12      4.32 o
   4   6  17      756.91      759.11      9.66 o
   5   6  17       27.05       38.46      5.53 o
   6   6  17      459.01      450.03      8.72 o
   7   6  17     3409.96     3026.95     27.36 o
   8   6  17       28.93       -0.02      4.38 o
   9   6  17     1191.57     1070.14     14.87 o
  10   6  17       17.22        3.55      4.53 o
  11   6  17      136.84      141.90      7.69 o
  12   6  17        5.15       13.31      5.76 o
  13   6  17        4.57        1.30      6.42 o
  14   6  17       92.55       96.84      8.85 o
  15   6  17      165.59      172.86     14.12 o
  16   6  17        0.40       -8.45      8.45 o
  17   6  17        5.76       -9.36      9.36 o
  18   6  17      193.09      174.78     27.67 o
   1   7  17       48.33       27.87      3.69 o
   2   7  17       62.04       53.81      3.75 o
   3   7  17     2833.40     2686.73     19.68 o
   4   7  17      409.14      390.99      7.94 o
   5   7  17       61.09       46.53      4.25 o
   6   7  17        1.61        6.09      4.15 o
   7   7  17      320.32      296.44      8.60 o
   8   7  17       12.31       -3.58      4.40 o
   9   7  17        7.83       -0.96      5.18 o
  10   7  17      699.88      638.71     12.08 o
  11   7  17      526.16      535.44     12.63 o
  12   7  17      263.09      242.20     10.85 o
  13   7  17       80.06       83.10      9.28 o
  14   7  17       13.94       22.61      9.29 o
  15   7  17      344.54      372.62     15.36 o
  16   7  17      193.71      220.55     14.19 o
  17   7  17       32.05       34.99     10.44 o
  18   7  17       18.64        6.20     21.68 o
   0   8  17     1043.51      902.24     19.78 o
   1   8  17     3122.28     2899.37     23.08 o
   2   8  17      531.37      474.02      8.53 o
   3   8  17        4.93       -3.08      3.08 o
   4   8  17      440.53      373.72      7.42 o
   5   8  17      726.25      697.37     11.56 o
   6   8  17      188.73      143.20      6.55 o
   7   8  17     1259.43     1179.18     15.49 o
   8   8  17       31.64        6.01      4.46 o
   9   8  17        2.28        6.46      4.55 o
  10   8  17        1.29        0.34      5.92 o
  11   8  17       10.84        4.43      5.85 o
  12   8  17        0.00        0.85      6.19 o
  13   8  17        0.68       -6.07      6.07 o
  14   8  17      196.41      197.87     12.35 o
  15   8  17       25.00       32.29      9.14 o
  16   8  17       25.39        7.01      8.27 o
  17   8  17      111.53      128.71     12.97 o
  18   8  17      100.05       80.25     22.64 o
   1   9  17      123.71      107.63      5.25 o
   2   9  17       39.72       19.27      3.85 o
   3   9  17        6.48       -3.26      3.26 o
   4   9  17       28.48       25.70      4.56 o
   5   9  17     1288.81     1187.29     15.34 o
   6   9  17       74.64       66.94      5.41 o
   7   9  17      904.41      926.79     13.77 o
   8   9  17        4.57        9.79      4.69 o
   9   9  17      170.92      193.94      7.96 o
  10   9  17       99.41       88.17      7.26 o
  11   9  17       50.10       51.32      7.64 o
  12   9  17        2.30        1.39      6.44 o
  13   9  17      470.49      465.76     14.80 o
  14   9  17        0.06        5.15      7.97 o
  15   9  17        2.26       -3.71      8.31 o
  16   9  17      303.07      268.05     13.41 o
  17   9  17        0.04      -11.59     11.59 o
   0  10  17     5048.55     4972.79     52.87 o
   1  10  17     3099.30     2921.09     23.91 o
   2  10  17      191.27      195.80      6.82 o
   3  10  17      566.62      521.42     10.66 o
   4  10  17      674.54      622.60     11.40 o
   5  10  17      617.47      563.86     13.22 o
   6  10  17        4.02       -2.35      4.21 o
   7  10  17      502.91      502.93     11.04 o
   8  10  17      457.03      385.96     10.34 o
   9  10  17       39.72       26.08      5.92 o
  10  10  17      531.18      527.72     13.73 o
  11  10  17      201.19      213.89      9.98 o
  12  10  17       19.34        3.59      6.72 o
  13  10  17       70.77       75.46     10.78 o
  14  10  17      110.69      133.70     11.52 o
  15  10  17        4.35       -4.88      7.94 o
  16  10  17      125.09       81.73     11.37 o
  17  10  17       30.76       20.13     11.80 o
   1  11  17     2139.20     1985.97     19.73 o
   2  11  17       51.80       49.65      5.48 o
   3  11  17       46.20       49.49      6.48 o
   4  11  17        0.00       -4.26      4.26 o
   5  11  17       62.51       72.87      6.36 o
   6  11  17      131.81      104.17      7.21 o
   7  11  17      573.74      564.33     11.70 o
   8  11  17        9.78        7.48      5.43 o
   9  11  17      229.12      208.04      9.47 o
  10  11  17        0.49        1.76      5.77 o
  11  11  17      430.74      402.11     12.81 o
  12  11  17      255.04      257.28     13.00 o
  13  11  17        0.98       -9.76      9.76 o
  14  11  17      729.46      733.74     20.51 o
  15  11  17      230.43      233.85     18.54 o
  16  11  17        2.04      -10.11     10.11 o
   0  12  17      143.23      127.17     11.59 o
   1  12  17       33.09       25.61      4.88 o
   2  12  17      215.65      169.92      8.50 o
   3  12  17      850.35      803.05     15.22 o
   4  12  17       26.73       24.63      5.11 o
   5  12  17     1435.36     1414.18     18.11 o
   6  12  17        6.88        1.53      5.61 o
   7  12  17        1.41       11.57      6.08 o
   8  12  17      235.72      242.74     11.51 o
   9  12  17       48.12       31.56      6.52 o
  10  12  17       51.32       50.46      7.19 o
  11  12  17       59.53       60.55      7.71 o
  12  12  17       47.63       39.35      9.99 o
  13  12  17       77.06       93.93     10.81 o
  14  12  17        1.78       -8.95      8.95 o
  15  12  17        0.11      -10.04     10.04 o
   1  13  17       95.70       79.10      7.69 o
   2  13  17     1613.07     1611.05     22.65 o
   3  13  17       28.72       29.16      5.68 o
   4  13  17       50.02       79.67      6.29 o
   5  13  17      214.79      211.48      9.27 o
   6  13  17        0.01        6.46      6.13 o
   7  13  17      120.36      149.53      9.40 o
   8  13  17       17.84       27.78      7.33 o
   9  13  17        3.37       -4.46      6.62 o
  10  13  17       53.48       59.49      8.77 o
  11  13  17       55.19       36.50      7.67 o
  12  13  17        2.25        9.14      7.85 o
  13  13  17       33.27       47.09      9.90 o
  14  13  17      141.39      190.89     14.89 o
  15  13  17       97.59      104.07     16.34 o
   0  14  17       88.26       79.40     11.11 o
   1  14  17       33.19       33.75      8.07 o
   2  14  17       46.35       53.01      7.99 o
   3  14  17      190.65      161.83      9.28 o
   4  14  17       82.78       64.71      6.81 o
   5  14  17        0.60       -1.00      6.44 o
   6  14  17      234.78      263.97     20.16 o
   7  14  17      242.40      232.15     15.84 o
   8  14  17      952.40      926.43     19.02 o
   9  14  17      405.92      343.16     13.60 o
  10  14  17        7.02        0.84      7.46 o
  11  14  17       31.06       11.47      8.22 o
  12  14  17       89.21       95.35     10.07 o
  13  14  17       19.95       20.24      8.84 o
  14  14  17       11.31       17.42     12.92 o
   1  15  17      652.37      555.19     19.28 o
   2  15  17      230.88      247.52     12.75 o
   3  15  17      579.54      576.34     17.16 o
   4  15  17      347.85      347.21     11.70 o
   5  15  17      621.80      639.57     18.02 o
   6  15  17      113.12      114.00      9.30 o
   7  15  17      307.55      243.98     11.87 o
   8  15  17        3.99        0.95      7.40 o
   9  15  17       28.67       25.81      7.96 o
  10  15  17      446.66      490.63     16.36 o
  11  15  17      608.21      583.24     19.77 o
  12  15  17        0.25       -3.48     10.92 o
  13  15  17       73.28       74.00     16.38 o
   0  16  17       52.11       51.52     11.24 o
   1  16  17       30.04       40.81      8.26 o
   2  16  17      172.10      184.55     11.64 o
   3  16  17      321.09      315.18     14.11 o
   4  16  17      722.10      736.67     21.78 o
   5  16  17       91.14      125.42     10.24 o
   6  16  17       41.37       47.01      8.30 o
   7  16  17       44.09       34.61      8.03 o
   8  16  17      132.53      138.05     10.60 o
   9  16  17      154.05      161.60     11.43 o
  10  16  17       62.43       80.45     10.04 o
  11  16  17       14.93       41.91     10.40 o
  12  16  17        2.40       -9.54      9.54 o
   1  17  17       94.33       67.16      9.36 o
   2  17  17      146.50      182.17     12.01 o
   3  17  17        0.28       10.20      7.98 o
   4  17  17      750.17      811.21     19.25 o
   5  17  17        2.05       -4.09      7.23 o
   6  17  17      507.38      538.65     18.80 o
   7  17  17        7.79        0.68      7.44 o
   8  17  17        0.53        9.38      8.18 o
   9  17  17       58.63       67.42     10.80 o
  10  17  17      671.47      736.62     21.45 o
  11  17  17       17.71        2.05     14.35 o
   0  18  17      333.28      271.26     22.20 o
   1  18  17        5.60       -7.70      7.70 o
   2  18  17       78.84       81.40     10.62 o
   3  18  17       57.46       75.48     10.24 o
   4  18  17       34.99        9.73      7.99 o
   5  18  17        2.03       -7.59      9.92 o
   6  18  17        1.73        1.87      8.99 o
   7  18  17       16.90       29.43     10.66 o
   8  18  17      116.01      135.64     17.65 o
   9  18  17      870.90      902.38     27.55 o
   1  19  17      317.68      345.65     18.67 o
   2  19  17      245.92      314.83     15.51 o
   3  19  17      573.46      620.67     18.30 o
   4  19  17       27.41       34.79      8.92 o
   5  19  17       16.27        8.75      8.37 o
   6  19  17        1.09       21.01      9.75 o
   7  19  17        2.92        0.46     19.05 o
   0  20  17       33.05       19.19     14.59 o
   1  20  17       15.80        7.88      9.85 o
   2  20  17      366.30      360.56     16.67 o
   3  20  17      209.13      225.41     12.91 o
   4  20  17        4.53        0.52     12.79 o
   0   0  18        9.91        7.84      5.64 o
   1   0  18      182.37      131.42      6.28 o
   2   0  18     3730.17     3718.19     35.32 o
   3   0  18       16.08        9.81      3.66 o
   4   0  18      366.54      418.68      9.65 o
   5   0  18      924.60      870.97     13.43 o
   6   0  18       22.84       13.37      4.31 o
   7   0  18     5258.00     4977.77     57.63 o
   8   0  18     8402.05     8379.42     86.58 o
   9   0  18     1293.36     1031.32     25.42 o
  10   0  18       15.80       44.79      9.63 o
  11   0  18       74.92       56.90     10.75 o
  12   0  18        1.12       14.35      8.94 o
  13   0  18       10.72       30.27     10.05 o
  14   0  18       90.36       79.73     12.71 o
  15   0  18      582.80      673.73     24.48 o
  16   0  18       30.31       37.46     19.51 o
  17   0  18     1004.38     1056.32     31.27 o
  18   0  18      199.45      155.94     27.65 o
   1   1  18      458.04      397.89      6.27 o
   2   1  18      784.08      854.07      8.78 o
   3   1  18        1.63        4.54      2.85 o
   4   1  18     4511.05     4252.24     25.86 o
   5   1  18     1613.45     1430.44     13.55 o
   6   1  18     2041.15     1965.56     16.61 o
   7   1  18      423.99      433.81      8.80 o
   8   1  18      354.57      352.40     11.31 o
   9   1  18      196.75      164.06      9.00 o
  10   1  18      212.77      177.74      9.32 o
  11   1  18      144.06      148.02      9.03 o
  12   1  18       98.03       74.73      8.06 o
  13   1  18        0.59       -3.80      6.40 o
  14   1  18       86.73      117.08      9.65 o
  15   1  18      479.45      485.04     15.72 o
  16   1  18       15.93       14.42     10.51 o
  17   1  18      202.40      253.57     14.98 o
  18   1  18       24.45       49.08     20.64 o
   0   2  18      335.94      293.69      7.66 o
   1   2  18      111.06      160.48      4.44 o
   2   2  18       59.56       63.89      3.59 o
   3   2  18     1688.24     1545.24     14.14 o
   4   2  18      608.80      477.25      7.80 o
   5   2  18     7242.06     7075.06     43.98 o
   6   2  18      164.25      146.24      5.58 o
   7   2  18     1162.24     1042.91     12.21 o
   8   2  18        5.84       -4.48      5.65 o
   9   2  18      103.94       97.11      7.88 o
  10   2  18       29.42       22.72      6.17 o
  11   2  18        0.46        4.96      6.09 o
  12   2  18      112.10       82.33      9.07 o
  13   2  18       60.08       41.54      7.50 o
  14   2  18      199.51      195.22     16.30 o
  15   2  18      265.11      238.32     14.32 o
  16   2  18      203.89      178.35     11.62 o
  17   2  18       68.28       50.75     12.34 o
  18   2  18      284.03      252.55     17.40 o
  19   2  18        0.95       22.04     21.50 o
   1   3  18       51.73       68.62      3.48 o
   2   3  18       80.23       51.60      6.03 o
   3   3  18      441.99      406.33      7.26 o
   4   3  18      396.88      331.65      6.95 o
   5   3  18     2325.93     2219.97     18.08 o
   6   3  18     2408.91     2426.78     20.36 o
   7   3  18      253.40      277.45      7.12 o
   8   3  18       79.35       58.63      4.82 o
   9   3  18      206.12      153.53      7.41 o
  10   3  18      179.59      175.35      9.92 o
  11   3  18      264.12      268.11     10.93 o
  12   3  18       92.11      108.52      8.57 o
  13   3  18      159.22      140.16      9.52 o
  14   3  18        5.15       -2.13      6.91 o
  15   3  18      346.40      370.37     14.10 o
  16   3  18       76.32       90.84     11.59 o
  17   3  18       79.75       89.68     12.71 o
  18   3  18      229.44      219.18     26.52 o
   0   4  18      709.56      746.84     14.90 o
   1   4  18     1122.92     1127.35     11.01 o
   2   4  18        0.52        3.76      3.24 o
   3   4  18     2740.61     2550.42     19.66 o
   4   4  18      105.09      121.22      5.49 o
   5   4  18    11538.24    11070.92     68.50 o
   6   4  18       11.27       18.92      3.73 o
   7   4  18      687.38      655.74     10.31 o
   8   4  18        6.24       -3.96      3.96 o
   9   4  18        0.49       -4.77      4.77 o
  10   4  18      409.74      394.20     10.95 o
  11   4  18      304.79      289.97     10.86 o
  12   4  18     1159.93     1262.03     23.16 o
  13   4  18        4.34        9.62      6.78 o
  14   4  18      224.39      175.40     10.56 o
  15   4  18     2458.35     2622.20     41.34 o
  16   4  18      245.07      267.27     16.60 o
  17   4  18      202.31      234.38     17.07 o
  18   4  18       46.41       19.91     19.58 o
   1   5  18     1014.39      912.16     10.25 o
   2   5  18       63.03       33.07      3.36 o
   3   5  18       25.42       60.44      4.07 o
   4   5  18     1258.20     1147.93     17.05 o
   5   5  18     1691.34     1510.86     15.50 o
   6   5  18     2017.85     1913.44     17.54 o
   7   5  18       73.57      104.37      5.53 o
   8   5  18      904.79      943.43     13.68 o
   9   5  18       11.71       12.47      4.61 o
  10   5  18      250.03      219.63      8.86 o
  11   5  18      596.94      618.30     15.86 o
  12   5  18      134.73      128.23      7.99 o
  13   5  18      237.84      226.08     11.18 o
  14   5  18      894.37      955.39     22.21 o
  15   5  18      619.17      647.91     20.18 o
  16   5  18       78.93       57.86     12.00 o
  17   5  18       93.07       96.41     13.58 o
  18   5  18       27.94       28.99     21.68 o
   0   6  18      201.11      129.64      7.47 o
   1   6  18      694.90      670.85      9.65 o
   2   6  18       93.65      118.65      4.63 o
   3   6  18      108.81       67.41      4.26 o
   4   6  18      412.31      354.07      7.37 o
   5   6  18     1041.42      965.37     11.68 o
   6   6  18       53.43       63.97      4.74 o
   7   6  18      153.83      142.87      6.77 o
   8   6  18      244.56      227.33      7.97 o
   9   6  18      207.88      178.99      7.47 o
  10   6  18       44.49       47.51      7.23 o
  11   6  18        1.19       -5.11      5.11 o
  12   6  18      385.76      357.33     11.21 o
  13   6  18      517.45      558.65     21.04 o
  14   6  18      134.98      158.77     11.76 o
  15   6  18        0.93       -9.55      9.55 o
  16   6  18      100.44       67.51     12.52 o
  17   6  18      162.87      165.31     13.66 o
  18   6  18        3.60      -14.58     14.58 o
   1   7  18      967.16      963.97     11.86 o
   2   7  18       17.13       21.61      3.72 o
   3   7  18     2235.74     2074.65     16.70 o
   4   7  18       40.14       24.86      3.78 o
   5   7  18       11.40       20.57      3.61 o
   6   7  18      287.58      299.06      8.68 o
   7   7  18       79.55       79.40      5.93 o
   8   7  18      221.21      191.32      7.49 o
   9   7  18       13.34        1.67      4.50 o
  10   7  18      339.50      314.47      9.64 o
  11   7  18      188.42      167.28      8.56 o
  12   7  18        0.02       -6.50      6.50 o
  13   7  18      340.58      340.69     12.95 o
  14   7  18       24.25       30.52      7.68 o
  15   7  18      485.20      536.95     40.54 o
  16   7  18      298.47      386.41     19.65 o
  17   7  18      146.75      140.67     13.53 o
  18   7  18       41.84      -14.85     40.17 o
   0   8  18     1559.19     1645.10     22.89 o
   1   8  18      954.60      955.68     12.02 o
   2   8  18      133.87      132.53      5.63 o
   3   8  18      373.19      345.65      8.43 o
   4   8  18        0.11        4.65      3.52 o
   5   8  18      242.77      237.40      7.83 o
   6   8  18        1.07       -2.16      4.27 o
   7   8  18        1.71       -3.27      4.50 o
   8   8  18      204.48      167.67      9.27 o
   9   8  18       50.52       37.74      5.48 o
  10   8  18      153.92      165.05      8.49 o
  11   8  18      140.33      135.09      8.99 o
  12   8  18       23.31       11.78      6.95 o
  13   8  18       36.29       32.25      7.49 o
  14   8  18       10.71        9.87      8.10 o
  15   8  18      796.95      899.61     21.62 o
  16   8  18      121.88      105.18     12.20 o
  17   8  18        0.21       -0.13     11.49 o
   1   9  18       63.60       40.51      4.40 o
   2   9  18        0.93       13.97      3.92 o
   3   9  18      725.81      668.54      9.72 o
   4   9  18      603.14      569.88     11.14 o
   5   9  18      430.59      447.23     10.14 o
   6   9  18       36.61       27.86      4.80 o
   7   9  18      179.57      190.93      7.66 o
   8   9  18     1684.26     1672.44     19.75 o
   9   9  18       79.89       62.48      6.84 o
  10   9  18      161.74      158.62      8.55 o
  11   9  18        1.03       -5.62      5.62 o
  12   9  18       56.85       47.34      8.61 o
  13   9  18      116.35      116.93      9.47 o
  14   9  18      672.63      691.99     24.03 o
  15   9  18      241.52      217.98     13.61 o
  16   9  18       51.20       57.78      9.68 o
  17   9  18      389.51      455.76     26.01 o
   0  10  18      300.62      236.79     10.58 o
   1  10  18     2221.51     2151.99     20.38 o
   2  10  18     1565.97     1589.69     16.40 o
   3  10  18       28.04       17.32      4.84 o
   4  10  18      192.06      214.23      7.92 o
   5  10  18        1.90       -1.50      4.60 o
   6  10  18       11.96        9.46      5.01 o
   7  10  18       57.34       45.44      5.45 o
   8  10  18      359.05      364.35     10.31 o
   9  10  18        7.54        1.84      6.68 o
  10  10  18      170.21      184.42      9.21 o
  11  10  18      153.17      172.10      9.19 o
  12  10  18      493.90      523.90     19.05 o
  13  10  18      381.48      421.71     16.63 o
  14  10  18        6.50      -10.48     10.48 o
  15  10  18        3.17       -6.11      9.68 o
  16  10  18       28.84        1.41     11.32 o
   1  11  18      353.75      350.29      9.25 o
   2  11  18       64.87       56.13      5.85 o
   3  11  18        0.86       -4.13      4.13 o
   4  11  18      133.09      124.62      6.76 o
   5  11  18      354.02      365.42     10.97 o
   6  11  18      112.13      118.86      7.51 o
   7  11  18      349.02      330.05     10.77 o
   8  11  18        2.26        5.97      5.77 o
   9  11  18       70.62       58.27      7.14 o
  10  11  18      105.34       88.63      7.91 o
  11  11  18       17.92        2.81      6.44 o
  12  11  18        0.09       -6.97      6.97 o
  13  11  18        0.01       -8.05      8.05 o
  14  11  18       18.93       24.74      9.74 o
  15  11  18       54.98       37.19     11.09 o
  16  11  18       39.44       30.67     12.20 o
   0  12  18      210.80      194.88     13.86 o
   1  12  18        0.48        3.88      6.17 o
   2  12  18      232.02      207.37      8.75 o
   3  12  18      544.57      586.56     12.10 o
   4  12  18      135.33      118.46      7.05 o
   5  12  18      761.36      772.64     17.00 o
   6  12  18      142.13      119.11      8.94 o
   7  12  18       17.29       32.93      6.69 o
   8  12  18     1464.76     1421.79     27.66 o
   9  12  18      148.68      120.76      9.32 o
  10  12  18       16.92       23.68      6.86 o
  11  12  18        1.99        4.49      6.73 o
  12  12  18      198.82      217.46     13.75 o
  13  12  18        1.76       -7.81      8.67 o
  14  12  18       98.53       91.24     11.28 o
  15  12  18        6.33       15.98     15.01 o
   1  13  18       10.48       15.98      6.29 o
   2  13  18      433.51      426.04     13.43 o
   3  13  18       71.11       83.54      8.06 o
   4  13  18      538.47      527.18     12.46 o
   5  13  18      171.85      160.53      8.82 o
   6  13  18      956.70      943.86     18.46 o
   7  13  18       68.29       64.20      7.87 o
   8  13  18        5.67       -6.27      6.27 o
   9  13  18     1913.93     1926.16     27.76 o
  10  13  18       22.24       30.07      9.66 o
  11  13  18      496.89      520.97     17.30 o
  12  13  18        0.10       10.58      7.85 o
  13  13  18     1049.38     1107.63     23.93 o
  14  13  18        1.82      -10.71     11.19 o
   0  14  18     1129.07     1039.82     27.29 o
   1  14  18        4.95       -5.42      6.27 o
   2  14  18       58.04       49.85      7.94 o
   3  14  18       65.53       43.68      7.04 o
   4  14  18        4.53       11.19      5.88 o
   5  14  18        3.49       -2.81      5.75 o
   6  14  18       27.16       36.34      7.61 o
   7  14  18        0.39        1.03      6.67 o
   8  14  18       71.21       75.15      8.56 o
   9  14  18      217.49      244.39     12.31 o
  10  14  18      280.08      291.86     13.19 o
  11  14  18       88.65      111.05     11.36 o
  12  14  18      724.26      821.06     22.21 o
  13  14  18      236.44      296.40     21.05 o
   1  15  18       72.31       87.79      9.54 o
   2  15  18      309.60      299.38     13.44 o
   3  15  18       79.72       51.89      8.77 o
   4  15  18      219.08      218.67     10.08 o
   5  15  18        7.67        1.35      6.03 o
   6  15  18      339.44      370.88     13.82 o
   7  15  18      133.15      143.92     10.36 o
   8  15  18       80.69      118.35     10.22 o
   9  15  18      503.64      497.48     16.57 o
  10  15  18       85.38       65.70      9.74 o
  11  15  18      897.60     1070.88     41.86 o
  12  15  18        0.44        3.73     11.15 o
   0  16  18     1069.44     1181.81     30.64 o
   1  16  18       45.08       20.54      9.18 o
   2  16  18        0.00       -2.32      7.40 o
   3  16  18      564.80      482.07     17.19 o
   4  16  18      480.19      517.01     15.97 o
   5  16  18      102.06       90.07      9.40 o
   6  16  18       65.03       32.99      8.19 o
   7  16  18       29.08       41.27      8.51 o
   8  16  18      250.26      218.00     12.31 o
   9  16  18      187.27      216.79     12.61 o
  10  16  18       98.40       75.26     10.08 o
  11  16  18      283.76      262.46     17.46 o
   1  17  18       95.72      105.17     10.38 o
   2  17  18       95.02       82.32     12.02 o
   3  17  18      210.28      250.62     12.10 o
   4  17  18       72.55       65.78      9.19 o
   5  17  18       71.27       55.27      9.11 o
   6  17  18        0.67       10.50      8.87 o
   7  17  18      467.47      536.79     17.12 o
   8  17  18       13.85        6.55      8.29 o
   9  17  18       71.11       83.70     10.50 o
  10  17  18      112.18      125.19     17.90 o
   0  18  18        6.18        4.17     12.87 o
   1  18  18       20.66       38.52     13.07 o
   2  18  18      562.00      500.84     18.27 o
   3  18  18      228.76      245.42     12.59 o
   4  18  18       15.89       51.87      8.72 o
   5  18  18        0.24       -3.90      9.09 o
   6  18  18       28.58       30.48     12.12 o
   7  18  18      168.70      193.37     13.58 o
   8  18  18      415.22      498.28     23.37 o
   1  19  18       63.96       62.81     11.51 o
   2  19  18       65.03       78.04     10.64 o
   3  19  18       16.66       35.74     10.32 o
   4  19  18      119.12       97.63     10.79 o
   5  19  18       40.95       40.25     10.40 o
   6  19  18       68.77      107.94     14.74 o
   0  20  18      277.63      289.32     38.22 o
   1  20  18      572.92      652.19     38.63 o
   2  20  18      154.66      138.65     23.15 o
   1   1  19      936.62      916.33      9.89 o
   2   1  19      978.57      995.39      9.75 o
   3   1  19     3842.97     3691.91     24.57 o
   4   1  19     1723.10     1622.76     14.78 o
   5   1  19      839.55      803.21     11.65 o
   6   1  19        0.02       -1.48      3.90 o
   7   1  19     1770.56     1679.72     17.74 o
   8   1  19     7382.41     7270.41     54.76 o
   9   1  19        8.80       32.29      6.60 o
  10   1  19      364.21      402.78     12.99 o
  11   1  19       13.80       14.76      8.23 o
  12   1  19      844.58      788.82     17.12 o
  13   1  19      113.77       93.34      9.01 o
  14   1  19       30.84       22.84      7.90 o
  15   1  19        9.40       -7.47      7.47 o
  16   1  19       11.17       15.80      8.32 o
  17   1  19      217.08      232.86     18.40 o
  18   1  19     1201.10     1237.38     33.52 o
   0   2  19     4447.29     4441.28     39.93 o
   1   2  19       55.35       62.76      3.83 o
   2   2  19      906.82      735.91     13.32 o
   3   2  19       36.56       14.04      3.37 o
   4   2  19      265.98      248.79      6.39 o
   5   2  19       47.31       60.36      4.29 o
   6   2  19      198.27      180.24      6.08 o
   7   2  19      122.27      132.13      6.00 o
   8   2  19       69.22       46.46      5.98 o
   9   2  19      515.46      512.29     13.78 o
  10   2  19       27.37       13.38      6.64 o
  11   2  19        0.05       -5.82      5.82 o
  12   2  19      135.16      128.28      9.46 o
  13   2  19        1.69       -4.02      6.73 o
  14   2  19      119.88       89.09      9.55 o
  15   2  19       98.40       96.53      9.83 o
  16   2  19       24.78       54.94     13.20 o
  17   2  19       57.05       32.21     12.90 o
  18   2  19        0.15        1.22     13.28 o
   1   3  19      188.27      142.51      4.73 o
   2   3  19     2510.79     2218.91     17.94 o
   3   3  19      783.42      718.69      9.46 o
   4   3  19      655.09      629.58      9.12 o
   5   3  19     1160.54     1241.89     12.92 o
   6   3  19     1787.36     1495.55     15.25 o
   7   3  19      358.06      392.55      8.61 o
   8   3  19     1624.05     1509.97     16.52 o
   9   3  19       36.04       32.05      5.02 o
  10   3  19      710.95      696.72     19.46 o
  11   3  19      142.55      151.70      9.51 o
  12   3  19      479.18      480.19     14.77 o
  13   3  19       18.13       25.74      7.70 o
  14   3  19      734.37      696.67     17.95 o
  15   3  19     1631.16     1689.09     26.61 o
  16   3  19       71.87       88.82     11.40 o
  17   3  19      137.15      131.11     14.27 o
  18   3  19      184.88      248.63     18.48 o
   0   4  19     5750.40     5374.55     47.31 o
   1   4  19      226.92      232.71      5.77 o
   2   4  19     3517.68     3353.78     24.27 o
   3   4  19      195.75      221.85      6.10 o
   4   4  19      419.83      386.41      7.69 o
   5   4  19      833.26      786.44     10.77 o
   6   4  19      961.23      907.85     11.63 o
   7   4  19      355.41      358.42      8.20 o
   8   4  19     2037.19     1884.79     19.01 o
   9   4  19       32.79       17.82      5.36 o
  10   4  19      233.86      220.72      8.97 o
  11   4  19      442.16      394.33     13.11 o
  12   4  19      667.56      705.23     21.54 o
  13   4  19       54.49       33.26      7.92 o
  14   4  19       73.36       81.37      9.47 o
  15   4  19      696.76      811.11     21.98 o
  16   4  19        1.03      -11.45     11.45 o
  17   4  19      121.12      132.45     14.50 o
  18   4  19       45.15       59.90     22.80 o
   1   5  19        9.24       17.73      3.47 o
   2   5  19      205.55      206.15      5.59 o
   3   5  19       26.48       21.07      3.67 o
   4   5  19     2386.18     2328.19     19.02 o
   5   5  19       11.76       11.50      4.45 o
   6   5  19      962.90      951.37     11.97 o
   7   5  19     1496.74     1422.08     15.88 o
   8   5  19     1118.63     1011.34     14.51 o
   9   5  19        0.09       -4.73      4.73 o
  10   5  19      173.96      127.44      7.59 o
  11   5  19      191.72      246.18      9.65 o
  12   5  19       22.52       18.72      7.13 o
  13   5  19        8.38       -3.46      7.84 o
  14   5  19        4.82        2.27      8.73 o
  15   5  19       28.18       22.33      9.56 o
  16   5  19      143.58      127.69     14.34 o
  17   5  19       86.90       62.99     15.12 o
  18   5  19      219.33      247.73     48.19 o
   0   6  19       69.67       14.80      5.47 o
   1   6  19     1050.79      996.47     11.42 o
   2   6  19      126.14      119.73      5.79 o
   3   6  19      434.66      301.21      7.05 o
   4   6  19      427.03      398.94      8.29 o
   5   6  19       82.90       74.75      4.87 o
   6   6  19      197.52      162.86      6.40 o
   7   6  19       52.70       35.68      5.06 o
   8   6  19        8.40       11.87      4.95 o
   9   6  19      293.74      244.55      8.65 o
  10   6  19        5.38       -0.28      5.19 o
  11   6  19        0.71        3.40      6.23 o
  12   6  19      452.92      473.12     13.08 o
  13   6  19       26.18       18.92     13.56 o
  14   6  19       68.53       62.82     10.17 o
  15   6  19       14.98       -4.19     12.90 o
  16   6  19      399.07      399.99     20.37 o
  17   6  19        6.19       32.21     10.54 o
   1   7  19     2184.99     1946.17     20.13 o
   2   7  19      671.68      653.48      9.55 o
   3   7  19        0.00        1.73      3.54 o
   4   7  19       45.76       49.02      4.36 o
   5   7  19      288.13      276.29      7.97 o
   6   7  19     2501.40     2406.52     23.97 o
   7   7  19      454.30      444.21     10.50 o
   8   7  19      359.69      345.60      9.81 o
   9   7  19      318.63      301.27      9.50 o
  10   7  19       99.59      100.74      7.32 o
  11   7  19        5.57       -5.31      5.31 o
  12   7  19       51.15       58.90      8.11 o
  13   7  19       14.35       25.53      7.33 o
  14   7  19      789.97      884.37     21.85 o
  15   7  19        7.15       -2.75     10.31 o
  16   7  19      347.23      385.31     20.18 o
  17   7  19       26.18      -10.58     11.64 o
   0   8  19      788.41      729.56     15.25 o
   1   8  19     1662.40     1459.22     15.63 o
   2   8  19     2647.67     2501.80     20.52 o
   3   8  19      219.89      247.45      6.86 o
   4   8  19       84.31      110.49      5.95 o
   5   8  19      634.49      619.98     14.09 o
   6   8  19      144.13      155.79      8.71 o
   7   8  19     1144.48     1109.84     15.59 o
   8   8  19        0.39       -1.38      4.69 o
   9   8  19      473.90      461.80     12.00 o
  10   8  19        9.09        5.12      5.36 o
  11   8  19       33.02        9.84      6.65 o
  12   8  19        1.53       -6.68      7.75 o
  13   8  19       18.57        6.52      7.25 o
  14   8  19      361.94      385.08     14.82 o
  15   8  19      628.26      674.39     31.46 o
  16   8  19        2.71       -1.39     11.09 o
  17   8  19       37.90      -13.17     13.17 o
   1   9  19     1421.85     1410.58     15.79 o
   2   9  19       54.58       39.26      4.32 o
   3   9  19        5.96        4.15      4.06 o
   4   9  19      158.13      167.40      7.99 o
   5   9  19      530.63      484.94     11.82 o
   6   9  19      183.24      185.08      8.84 o
   7   9  19       31.63       28.24      5.52 o
   8   9  19       70.70       56.66      5.88 o
   9   9  19       23.30       16.63      5.43 o
  10   9  19       28.60       42.45      6.82 o
  11   9  19      185.18      171.93     10.44 o
  12   9  19       97.24       92.09      9.09 o
  13   9  19      924.54      947.84     19.69 o
  14   9  19      297.33      230.50     14.58 o
  15   9  19       32.38       24.58      9.90 o
  16   9  19       33.04       48.18     13.65 o
   0  10  19     1089.65      904.65     25.88 o
   1  10  19       92.66       98.15      5.67 o
   2  10  19       28.64       28.64      4.99 o
   3  10  19      522.74      478.68     10.92 o
   4  10  19       92.72       80.35      6.82 o
   5  10  19      245.07      244.27      9.29 o
   6  10  19        2.62        6.94      5.23 o
   7  10  19      167.59      161.13      8.35 o
   8  10  19        3.54        3.30      6.79 o
   9  10  19      164.63      179.62      9.18 o
  10  10  19        1.54       -3.08      6.05 o
  11  10  19        7.27       -1.85      6.39 o
  12  10  19        4.43        3.78      6.92 o
  13  10  19       10.58       -0.11      7.83 o
  14  10  19       15.19        7.94      9.12 o
  15  10  19       47.56       31.84     11.65 o
  16  10  19      497.69      542.91     22.29 o
   1  11  19      713.49      679.46     12.03 o
   2  11  19       66.13       56.78      5.97 o
   3  11  19      107.22      107.05      6.52 o
   4  11  19      453.02      404.56     10.81 o
   5  11  19       21.28       23.69      5.74 o
   6  11  19      640.11      624.06     13.90 o
   7  11  19        5.84        2.89      5.46 o
   8  11  19       84.07       89.84      8.33 o
   9  11  19      127.87      133.50      8.80 o
  10  11  19       71.85       65.82      8.26 o
  11  11  19      380.90      383.82     13.10 o
  12  11  19      249.44      275.39     14.35 o
  13  11  19       61.93       56.06     17.14 o
  14  11  19        0.06       -2.31     13.56 o
  15  11  19      323.60      397.36     19.79 o
   0  12  19      162.29      161.98     11.05 o
   1  12  19       11.85       16.56      5.21 o
   2  12  19       89.18      105.46      9.02 o
   3  12  19       32.33       17.57      5.26 o
   4  12  19        3.74        3.63      4.97 o
   5  12  19        0.00        6.35      5.58 o
   6  12  19       69.71       52.99      6.81 o
   7  12  19     1053.65     1138.17     20.37 o
   8  12  19      567.59      584.97     15.96 o
   9  12  19       36.47        0.61      8.05 o
  10  12  19       50.07       56.32     11.13 o
  11  12  19      707.43      736.39     16.65 o
  12  12  19       30.32       28.42      8.45 o
  13  12  19        1.88        3.46      9.31 o
  14  12  19      146.55      154.75     14.66 o
  15  12  19      370.26      385.66     33.66 o
   1  13  19       12.19       22.92      8.14 o
   2  13  19        4.93        2.57      5.21 o
   3  13  19      181.29      199.63      8.56 o
   4  13  19      467.13      482.15     12.28 o
   5  13  19     1805.35     1777.81     25.70 o
   6  13  19      181.75      191.12     10.56 o
   7  13  19       49.97       37.43      7.73 o
   8  13  19       87.29       62.42      8.79 o
   9  13  19        4.11       -2.75      7.84 o
  10  13  19       43.28       47.48      8.72 o
  11  13  19       23.43       33.36      8.69 o
  12  13  19       25.66       14.13     10.18 o
  13  13  19       38.84       48.13     12.80 o
  14  13  19      451.37      477.61     21.18 o
   0  14  19      830.77      750.80     26.29 o
   1  14  19      124.17       99.42      9.40 o
   2  14  19        8.75       11.71      7.87 o
   3  14  19       97.56      140.40      8.72 o
   4  14  19       88.20       91.24      8.04 o
   5  14  19      609.05      695.75     17.52 o
   6  14  19      200.07      239.56     11.51 o
   7  14  19        0.00       -6.63      6.63 o
   8  14  19       18.45       29.48      8.25 o
   9  14  19      269.74      268.55     13.29 o
  10  14  19        0.56       -7.73      7.73 o
  11  14  19        4.66       -8.24      8.24 o
  12  14  19       72.77       78.21     11.24 o
  13  14  19       73.21       63.88     15.81 o
   1  15  19      643.92      677.65     18.46 o
   2  15  19      223.66      225.12     12.44 o
   3  15  19      296.43      264.41     12.04 o
   4  15  19      412.74      412.25     22.29 o
   5  15  19      217.84      223.01     11.58 o
   6  15  19        8.89        6.15      7.52 o
   7  15  19        5.73       10.81      7.64 o
   8  15  19      614.40      541.34     17.16 o
   9  15  19       30.75       33.99      8.95 o
  10  15  19      288.45      328.60     14.70 o
  11  15  19      118.40       63.90     11.20 o
  12  15  19      973.61     1114.41     28.78 o
   0  16  19      917.61     1011.64     60.65 o
   1  16  19      177.81      176.88     11.91 o
   2  16  19       30.62       40.50      8.92 o
   3  16  19       45.29       38.40     10.73 o
   4  16  19        0.24        7.84      7.28 o
   5  16  19      232.96      210.09     13.07 o
   6  16  19       52.74       53.99      8.81 o
   7  16  19      336.35      376.98     22.10 o
   8  16  19      166.17      196.01     12.14 o
   9  16  19      628.05      644.83     18.67 o
  10  16  19        2.92        7.87      8.88 o
  11  16  19      261.52      222.49     21.04 o
   1  17  19       46.85       60.92     10.08 o
   2  17  19      472.37      419.32     16.68 o
   3  17  19      340.51      335.23     15.10 o
   4  17  19      381.28      403.49     15.02 o
   5  17  19       44.61       44.29     10.10 o
   6  17  19        8.82        6.78      9.19 o
   7  17  19       44.89       72.20     10.62 o
   8  17  19        7.40        4.65      8.85 o
   9  17  19       55.52       50.68     10.64 o
   0  18  19       93.94      131.50     28.13 o
   1  18  19       49.18       46.01     11.14 o
   2  18  19       20.91       60.36     10.15 o
   3  18  19      113.63      105.33     13.18 o
   4  18  19       24.43       39.33      8.87 o
   5  18  19      125.77      127.26     14.72 o
   6  18  19        0.56        3.23      9.37 o
   7  18  19      210.29      258.45     19.79 o
   1  19  19       29.79       41.53     11.33 o
   2  19  19       16.34       32.38     13.36 o
   3  19  19      214.66      225.64     12.74 o
   4  19  19       45.04       69.05     20.16 o
   5  19  19        3.94       15.67     11.46 o
   0   0  20     1008.92      976.67     20.90 o
   1   0  20     4984.25     5062.33     44.89 o
   2   0  20       10.17       10.86      4.70 o
   3   0  20     3464.74     3070.52     27.79 o
   4   0  20     1063.28      898.22     12.76 o
   5   0  20       20.91       36.02      6.06 o
   6   0  20     4720.80     4473.21     46.38 o
   7   0  20       30.88       25.69      9.85 o
   8   0  20        1.14       -3.91      8.64 o
   9   0  20      242.92      191.70     20.40 o
  10   0  20      138.39      200.55     16.08 o
  11   0  20      584.89      599.73     22.26 o
  12   0  20      288.46      303.91     17.56 o
  13   0  20      236.47      248.93     16.77 o
  14   0  20       66.46       62.91     12.94 o
  15   0  20        0.88      -15.42     15.42 o
  16   0  20        0.27       -1.11     11.82 o
  17   0  20       53.93       57.87     16.76 o
  18   0  20       16.97       59.80     22.74 o
   1   1  20      882.58      844.98      9.73 o
   2   1  20        4.41        4.68      3.04 o
   3   1  20     2981.01     2876.68     19.70 o
   4   1  20     1647.43     1533.86     14.54 o
   5   1  20       36.31       29.48      3.95 o
   6   1  20      179.67      134.54      6.28 o
   7   1  20      519.70      515.00     11.33 o
   8   1  20     1246.28     1177.27     18.97 o
   9   1  20        0.80       -5.83      5.83 o
  10   1  20       64.96       42.73      7.26 o
  11   1  20      104.74      155.83      9.70 o
  12   1  20        0.11       -8.46      8.46 o
  13   1  20       62.76       50.04      8.26 o
  14   1  20       88.71      115.26     11.82 o
  15   1  20       31.29       15.94      8.31 o
  16   1  20      137.68      143.59     11.54 o
  17   1  20      303.17      339.97     22.26 o
  18   1  20      114.84       61.13     15.64 o
   0   2  20       11.25       15.12      4.66 o
   1   2  20     1934.27     1841.31     14.48 o
   2   2  20      360.63      369.73      7.04 o
   3   2  20      202.18      194.71      6.65 o
   4   2  20     2093.63     1860.95     16.40 o
   5   2  20     2480.96     2466.01     20.00 o
   6   2  20       76.87       76.51      5.26 o
   7   2  20      567.46      594.56      9.77 o
   8   2  20        8.47        2.98      4.69 o
   9   2  20      338.51      336.98     10.60 o
  10   2  20        5.29        2.79      6.38 o
  11   2  20       36.95       43.74      7.46 o
  12   2  20       35.19        3.27      6.80 o
  13   2  20       75.94       89.99      9.37 o
  14   2  20       29.90       30.57      8.31 o
  15   2  20      286.68      339.21     14.32 o
  16   2  20      132.97      113.24     16.24 o
  17   2  20       57.84       53.34     11.61 o
  18   2  20       29.80        1.66     27.74 o
   1   3  20      635.31      699.92      8.94 o
   2   3  20        6.29       20.84      3.66 o
   3   3  20      240.58      231.18      6.25 o
   4   3  20     1081.44     1021.40     11.62 o
   5   3  20      594.43      577.11      9.88 o
   6   3  20       12.16        7.18      3.77 o
   7   3  20      594.34      661.03     10.38 o
   8   3  20      139.28      175.43      7.73 o
   9   3  20       24.59       31.72      5.72 o
  10   3  20       81.24       79.24      8.01 o
  11   3  20       18.58        8.92      7.02 o
  12   3  20       71.68       86.02     11.11 o
  13   3  20      604.80      631.99     19.35 o
  14   3  20      594.03      738.34     18.75 o
  15   3  20        6.04       -3.41      9.99 o
  16   3  20      482.47      435.77     18.28 o
  17   3  20      227.46      245.03     26.17 o
  18   3  20       18.66      -33.71     33.71 o
   0   4  20      379.47      312.64      9.48 o
   1   4  20     2397.75     2227.86     17.42 o
   2   4  20      905.94      836.13     10.43 o
   3   4  20      195.98      218.01      6.23 o
   4   4  20        7.24       16.57      3.67 o
   5   4  20      168.79      142.72      5.79 o
   6   4  20      788.80      658.31     10.17 o
   7   4  20       21.38        6.66      3.88 o
   8   4  20      252.41      247.75      7.85 o
   9   4  20      815.02      885.09     15.05 o
  10   4  20       63.80       58.60      7.40 o
  11   4  20        6.63        2.04      6.45 o
  12   4  20       56.16       49.14      7.75 o
  13   4  20        0.69       -6.11      7.09 o
  14   4  20     1222.59     1298.45     23.18 o
  15   4  20        1.82      -13.25     13.25 o
  16   4  20       32.19       45.67     10.84 o
  17   4  20      341.86      338.69     19.32 o
  18   4  20      512.98      511.68     57.80 o
   1   5  20      438.66      387.33      7.85 o
   2   5  20     1175.85     1082.02     11.91 o
   3   5  20      819.80      824.84     12.36 o
   4   5  20      166.92      155.39      5.65 o
   5   5  20      991.77      952.98     11.93 o
   6   5  20     1528.33     1449.81     15.38 o
   7   5  20      390.72      357.88      8.96 o
   8   5  20      718.59      668.43     12.43 o
   9   5  20      160.65      172.30      8.33 o
  10   5  20        9.33       10.65      5.53 o
  11   5  20      562.20      519.08     15.11 o
  12   5  20      659.17      641.97     16.59 o
  13   5  20        0.03       -1.02      8.76 o
  14   5  20      604.58      601.75     22.80 o
  15   5  20       68.96       36.08     14.16 o
  16   5  20      336.12      371.58     19.58 o
  17   5  20      360.99      326.83     23.25 o
   0   6  20      898.77      925.95     16.77 o
   1   6  20     1111.59     1163.58     13.51 o
   2   6  20      523.08      629.23      9.49 o
   3   6  20      271.49      266.21      7.63 o
   4   6  20      155.75      141.63      5.68 o
   5   6  20      259.59      323.50      8.95 o
   6   6  20      407.16      419.77      8.94 o
   7   6  20      210.74      226.59      9.63 o
   8   6  20      115.43      106.59      8.05 o
   9   6  20      233.61      233.27     11.23 o
  10   6  20      116.74      130.27      7.82 o
  11   6  20      141.71      118.05      8.14 o
  12   6  20       19.55       21.45      7.52 o
  13   6  20       17.60       13.91      8.65 o
  14   6  20      531.90      560.19     19.57 o
  15   6  20       78.21       70.37     12.76 o
  16   6  20      331.74      395.25     20.39 o
  17   6  20       62.57       48.60     25.30 o
   1   7  20       55.24       51.65      4.47 o
   2   7  20     1253.01     1173.21     13.00 o
   3   7  20        0.00       -4.20      4.49 o
   4   7  20      172.23      155.28      6.51 o
   5   7  20      714.52      763.37     11.76 o
   6   7  20      184.54      144.86      6.96 o
   7   7  20      100.02       89.18      6.25 o
   8   7  20        2.01       -1.63      5.48 o
   9   7  20        9.33        6.73      5.09 o
  10   7  20       87.47       68.68      6.92 o
  11   7  20      227.75      250.23     10.26 o
  12   7  20      102.06       69.45     10.41 o
  13   7  20      363.55      356.27     20.58 o
  14   7  20      927.13      969.72     23.39 o
  15   7  20      484.77      591.64     42.24 o
  16   7  20       30.85       41.58     12.74 o
  17   7  20      227.94      264.66     28.74 o
   0   8  20      695.31      738.43     20.28 o
   1   8  20     1112.94      923.78     12.32 o
   2   8  20      699.54      703.13     10.33 o
   3   8  20      360.97      292.51      7.76 o
   4   8  20        5.80       22.51      6.19 o
   5   8  20      470.40      491.83     11.73 o
   6   8  20      785.10      712.02     12.64 o
   7   8  20      133.88      120.03      7.08 o
   8   8  20      230.00      195.87      8.23 o
   9   8  20      685.91      671.79     13.22 o
  10   8  20        8.20       22.21      5.73 o
  11   8  20      322.85      334.25     12.75 o
  12   8  20       27.52       23.30      7.17 o
  13   8  20       18.76       24.57     12.61 o
  14   8  20      105.19      136.08     16.52 o
  15   8  20      388.92      384.43     19.52 o
  16   8  20       31.24       42.47     23.66 o
   1   9  20       68.95       60.34      5.13 o
   2   9  20       42.00       44.52      4.58 o
   3   9  20      348.80      351.92      9.19 o
   4   9  20      708.15      722.34     13.68 o
   5   9  20     2207.36     2143.71     24.73 o
   6   9  20        0.24        5.21      5.30 o
   7   9  20      745.39      693.34     13.38 o
   8   9  20      148.57      141.39      9.03 o
   9   9  20       74.64       74.60      6.73 o
  10   9  20      950.69      935.06     17.13 o
  11   9  20      124.35      151.28      9.91 o
  12   9  20      209.42      227.64     11.84 o
  13   9  20       68.61       71.48     11.01 o
  14   9  20       15.93       26.75      8.50 o
  15   9  20       14.12        4.41     11.44 o
  16   9  20       65.87        3.22     14.90 o
   0  10  20      345.00      377.36     12.95 o
   1  10  20     2424.46     2377.54     21.95 o
   2  10  20        1.77       -4.11      4.11 o
   3  10  20        9.23        6.55      4.75 o
   4  10  20       72.76       73.66      6.78 o
   5  10  20      310.14      309.56     10.59 o
   6  10  20       10.07       -0.49      5.41 o
   7  10  20      962.70     1024.84     17.22 o
   8  10  20      196.11      241.90     10.07 o
   9  10  20     1197.62     1173.05     21.27 o
  10  10  20        3.99       10.86      6.30 o
  11  10  20       11.24       26.19      7.64 o
  12  10  20        0.74       -0.96      7.52 o
  13  10  20       32.79       24.89      8.46 o
  14  10  20      343.67      359.92     20.63 o
  15  10  20      472.87      571.90     22.78 o
   1  11  20       87.43       92.68      6.35 o
   2  11  20      534.84      493.68     15.15 o
   3  11  20       10.34        6.36      4.87 o
   4  11  20       52.46       55.87      5.96 o
   5  11  20      152.30      154.24      8.46 o
   6  11  20        2.93       -5.67      5.67 o
   7  11  20       95.87       83.66      7.48 o
   8  11  20      234.62      233.83     12.52 o
   9  11  20      133.17      130.11      9.88 o
  10  11  20        4.89        5.46      7.49 o
  11  11  20      288.33      311.38     12.26 o
  12  11  20      181.06      157.18     11.16 o
  13  11  20       37.64        6.85      8.47 o
  14  11  20      888.41     1029.89     29.68 o
  15  11  20      209.18      219.54     16.57 o
   0  12  20      259.61      262.60     13.52 o
   1  12  20       11.19       11.91      5.36 o
   2  12  20      176.30      158.46      8.27 o
   3  12  20      533.67      506.91     12.18 o
   4  12  20      352.58      393.78     11.24 o
   5  12  20       32.31       37.75      8.32 o
   6  12  20       38.54       26.69      7.90 o
   7  12  20        7.28       -2.05      6.78 o
   8  12  20      191.59      165.47     10.58 o
   9  12  20      453.23      439.01     15.09 o
  10  12  20       66.11       80.93     11.81 o
  11  12  20      258.81      305.05     13.73 o
  12  12  20       98.89      113.67     10.31 o
  13  12  20        5.41       21.30     13.31 o
  14  12  20      525.12      628.87     23.63 o
   1  13  20       39.26       35.48      9.76 o
   2  13  20        0.35        9.03      5.75 o
   3  13  20     2954.41     2933.44     29.54 o
   4  13  20      888.78      972.37     16.03 o
   5  13  20        1.14       -0.94     10.00 o
   6  13  20      745.78      738.52     17.79 o
   7  13  20      217.95      220.75     13.35 o
   8  13  20      998.92     1033.87     20.35 o
   9  13  20       29.71       29.37      8.35 o
  10  13  20      144.87      144.36     10.97 o
  11  13  20      191.48      215.78     12.59 o
  12  13  20     2491.19     2711.99     51.63 o
  13  13  20       36.73       27.10     27.51 o
   0  14  20       82.11       72.17     11.70 o
   1  14  20      226.45      254.96     13.03 o
   2  14  20       49.34       46.33      8.51 o
   3  14  20      483.68      445.13     14.74 o
   4  14  20       22.69       14.11      7.09 o
   5  14  20      154.38      156.33     12.66 o
   6  14  20        0.70       -3.98      7.23 o
   7  14  20        3.10        3.55      7.33 o
   8  14  20      305.90      256.25     16.72 o
   9  14  20      194.77      190.52     13.17 o
  10  14  20        4.53        4.16      8.28 o
  11  14  20        9.26       -3.71      8.65 o
  12  14  20       13.30       -5.27     11.31 o
   1  15  20        0.13       -9.77      9.77 o
   2  15  20      635.80      637.52     26.63 o
   3  15  20      260.26      240.71     12.39 o
   4  15  20       14.61       36.14      7.96 o
   5  15  20       46.73       47.87     10.13 o
   6  15  20       28.77       33.10      8.46 o
   7  15  20      158.99      180.95     11.52 o
   8  15  20       62.91       70.68      9.67 o
   9  15  20        1.08        9.84      8.35 o
  10  15  20       75.17       54.17      9.79 o
  11  15  20       38.89       18.34     13.48 o
   0  16  20        6.28       -1.63     11.60 o
   1  16  20      113.90      108.70     12.79 o
   2  16  20       27.49       25.34      9.02 o
   3  16  20       92.50      108.99      9.80 o
   4  16  20      213.53      227.35     12.28 o
   5  16  20       54.53       49.11      9.82 o
   6  16  20        2.43       12.52      8.05 o
   7  16  20      430.52      419.93     15.75 o
   8  16  20      203.08      198.53     15.53 o
   9  16  20      642.57      713.09     20.39 o
  10  16  20      102.87       80.38     16.41 o
   1  17  20        0.90       -8.71      8.71 o
   2  17  20      320.67      288.58     14.62 o
   3  17  20      794.66      798.59     20.08 o
   4  17  20       11.40       18.34      8.46 o
   5  17  20       48.35       48.72     11.38 o
   6  17  20       29.69       18.75      9.84 o
   7  17  20      108.38      120.98     15.70 o
   8  17  20       12.03        8.95     10.48 o
   0  18  20       71.69      105.25     17.76 o
   1  18  20      122.98      116.27     13.07 o
   2  18  20       15.78       38.77      9.76 o
   3  18  20        3.90       -7.79      7.79 o
   4  18  20        8.07        8.24      8.55 o
   5  18  20        7.16        5.70      9.06 o
   6  18  20        0.03       29.47     12.34 o
   1  19  20       38.45       36.01     13.62 o
   2  19  20       35.08       30.18     17.20 o
   3  19  20       31.20       28.65     15.10 o
   1   1  21      155.08      176.40      5.43 o
   2   1  21     1857.39     1715.27     14.77 o
   3   1  21      387.74      449.43      7.88 o
   4   1  21     2072.74     1970.38     17.23 o
   5   1  21      120.73      117.07      5.20 o
   6   1  21      263.47      265.56      8.04 o
   7   1  21        6.36       -4.62      4.62 o
   8   1  21      297.99      259.12     10.92 o
   9   1  21      313.67      327.62     11.00 o
  10   1  21      379.66      379.65     13.08 o
  11   1  21      735.82      754.38     20.39 o
  12   1  21        3.00        4.28      7.20 o
  13   1  21      194.31      188.01     11.80 o
  14   1  21      361.62      366.20     14.60 o
  15   1  21       56.82       62.56     10.01 o
  16   1  21      448.87      418.25     16.30 o
  17   1  21      385.66      419.02     16.50 o
   0   2  21     1566.60     1559.95     19.68 o
   1   2  21      433.39      417.95      9.04 o
   2   2  21       18.75       25.69      3.61 o
   3   2  21        2.66       -2.56      3.90 o
   4   2  21       13.18       13.21      3.76 o
   5   2  21        1.48        4.66      3.52 o
   6   2  21      125.38      126.86      5.74 o
   7   2  21       10.02       24.99      4.70 o
   8   2  21      290.15      265.00      9.01 o
   9   2  21      282.47      281.69     10.14 o
  10   2  21      101.07       87.34      8.35 o
  11   2  21      202.64      182.59     10.57 o
  12   2  21       14.21        0.96      6.97 o
  13   2  21      135.11      168.50     10.92 o
  14   2  21        1.65       -7.78      7.78 o
  15   2  21       42.97       17.47      9.13 o
  16   2  21       91.54       84.02     10.78 o
  17   2  21       14.13        5.85     12.72 o
   1   3  21       10.69       -1.96      3.13 o
   2   3  21      548.59      469.78      8.32 o
   3   3  21       33.19       14.12      3.75 o
   4   3  21        8.23        3.73      3.59 o
   5   3  21      236.96      213.53      6.80 o
   6   3  21       98.22       76.94      5.10 o
   7   3  21     3014.30     3061.70     25.21 o
   8   3  21       21.41       22.30      5.65 o
   9   3  21      153.56      152.31      9.22 o
  10   3  21        0.57        2.17      6.47 o
  11   3  21        1.80       -6.29      7.92 o
  12   3  21      180.23      203.56     11.13 o
  13   3  21       67.14       53.37      8.89 o
  14   3  21       39.81       41.80      8.82 o
  15   3  21      227.70      242.83     17.80 o
  16   3  21        7.16      -12.67     12.67 o
  17   3  21       15.97       -8.87     21.07 o
   0   4  21       65.76       37.62      5.55 o
   1   4  21      297.35      297.81      7.17 o
   2   4  21      278.07      247.42      7.90 o
   3   4  21        3.52        1.98      3.52 o
   4   4  21       65.81       31.18      4.12 o
   5   4  21      581.42      577.94      9.80 o
   6   4  21      315.24      267.51      7.52 o
   7   4  21        7.57        1.80      5.09 o
   8   4  21       41.11       54.43      6.12 o
   9   4  21       65.89       51.93      7.20 o
  10   4  21      225.71      241.69     11.17 o
  11   4  21       60.99       55.46      7.96 o
  12   4  21      228.82      214.54     11.50 o
  13   4  21      176.61      166.47     10.95 o
  14   4  21       31.99       51.94      9.00 o
  15   4  21        6.87      -14.07     14.07 o
  16   4  21        6.98       -9.58      9.58 o
  17   4  21      125.08       70.05     22.91 o
   1   5  21       35.10       32.65      4.01 o
   2   5  21     1534.81     1428.65     15.22 o
   3   5  21      224.76      174.00      5.92 o
   4   5  21     1322.90     1268.62     14.14 o
   5   5  21       48.49       39.68      4.54 o
   6   5  21     1238.63     1237.89     14.28 o
   7   5  21      133.41      167.44      7.62 o
   8   5  21        5.71        1.18      5.52 o
   9   5  21      299.01      312.86     10.48 o
  10   5  21        0.67       -6.11      6.11 o
  11   5  21       10.74        5.22      7.11 o
  12   5  21       47.93       46.42      8.36 o
  13   5  21      205.99      218.82     11.90 o
  14   5  21      120.26      159.78     13.18 o
  15   5  21       51.12       39.74     12.39 o
  16   5  21        3.19       -1.91     10.91 o
  17   5  21      129.29       88.25     23.24 o
   0   6  21       66.32       22.55      5.11 o
   1   6  21      490.61      412.52      9.99 o
   2   6  21       45.24       55.46      4.73 o
   3   6  21       57.72       48.89      5.00 o
   4   6  21       77.66       63.81      4.86 o
   5   6  21      402.65      444.75     10.60 o
   6   6  21      188.68      210.60      7.49 o
   7   6  21        0.24       -5.88      5.88 o
   8   6  21      457.48      446.82     11.13 o
   9   6  21      172.60      207.86      9.13 o
  10   6  21      130.88      123.77      8.05 o
  11   6  21       70.65       73.11      7.39 o
  12   6  21      287.06      305.27     12.82 o
  13   6  21        6.78        0.71      9.14 o
  14   6  21      937.95     1019.23     23.82 o
  15   6  21      259.41      255.10     16.16 o
  16   6  21       60.81       57.88     15.94 o
  17   6  21        0.01      -36.04     36.04 o
   1   7  21       67.48       61.64      4.74 o
   2   7  21      493.25      473.04      9.09 o
   3   7  21     1285.83     1260.70     14.63 o
   4   7  21      146.21      140.50      8.58 o
   5   7  21       12.95       14.05      4.97 o
   6   7  21      967.61      922.95     14.38 o
   7   7  21        0.17       -0.08      4.87 o
   8   7  21      639.82      620.34     12.74 o
   9   7  21      278.83      294.17      9.83 o
  10   7  21      669.50      680.55     14.77 o
  11   7  21       27.95       23.09      8.74 o
  12   7  21      642.70      725.91     20.86 o
  13   7  21        1.70        0.34      9.07 o
  14   7  21        0.08       -8.80      8.80 o
  15   7  21       36.38       50.50     11.38 o
  16   7  21       10.72      -22.87     22.87 o
   0   8  21      375.82      389.53     13.26 o
   1   8  21     1515.81     1437.95     15.07 o
   2   8  21       76.98       62.62      5.72 o
   3   8  21        0.44        9.42      4.24 o
   4   8  21      583.14      541.65     11.75 o
   5   8  21      109.66      119.64      7.42 o
   6   8  21        3.82        3.39      5.29 o
   7   8  21     1810.74     1713.95     20.57 o
   8   8  21      116.90       95.81      6.97 o
   9   8  21       29.16       29.56      5.90 o
  10   8  21      245.15      229.19     10.07 o
  11   8  21       66.21       41.59      7.96 o
  12   8  21       71.16       79.05     10.25 o
  13   8  21      261.40      262.85     14.76 o
  14   8  21        0.58        0.71      9.47 o
  15   8  21      471.48      510.06     26.80 o
  16   8  21       34.78       -2.83     16.76 o
   1   9  21      627.19      663.92     13.95 o
   2   9  21      496.86      553.38     10.01 o
   3   9  21       56.19       48.03      5.28 o
   4   9  21        2.72        1.18      5.06 o
   5   9  21        1.86       15.74      5.47 o
   6   9  21      561.72      564.83     13.52 o
   7   9  21       89.28      101.50      7.55 o
   8   9  21     1134.22     1195.72     24.17 o
   9   9  21       14.52       -0.29      5.57 o
  10   9  21      128.38      107.74      9.48 o
  11   9  21      113.79      122.67      9.78 o
  12   9  21       52.45       53.48      8.61 o
  13   9  21       55.98       75.88      9.36 o
  14   9  21        0.27       -9.10      9.10 o
  15   9  21       38.28       40.59     15.50 o
   0  10  21      307.78      236.61     11.01 o
   1  10  21      513.26      486.37     10.20 o
   2  10  21      418.04      411.91     10.27 o
   3  10  21        8.16       12.85      6.02 o
   4  10  21      103.97       99.51      7.37 o
   5  10  21        7.73        3.43      5.49 o
   6  10  21       63.83       54.46      6.86 o
   7  10  21      745.53      839.63     15.98 o
   8  10  21      347.20      343.00     14.22 o
   9  10  21      336.65      325.39     13.14 o
  10  10  21      103.62       98.18      8.63 o
  11  10  21       18.60       19.46      7.80 o
  12  10  21       31.63       24.57      9.55 o
  13  10  21      382.09      419.94     15.70 o
  14  10  21      224.61      267.85     17.02 o
  15  10  21      102.98       59.85     16.44 o
   1  11  21       84.36       73.38      6.21 o
   2  11  21       48.89       46.74      6.24 o
   3  11  21       30.53       31.11      5.67 o
   4  11  21       17.69       18.12      5.96 o
   5  11  21       54.86       49.46      7.77 o
   6  11  21      153.31      129.60      8.34 o
   7  11  21      201.26      218.15     10.70 o
   8  11  21       36.25       36.71      8.04 o
   9  11  21        0.02       -3.32      7.88 o
  10  11  21        0.38        3.52      7.55 o
  11  11  21      541.03      590.35     20.16 o
  12  11  21       14.43       -7.81      7.81 o
  13  11  21        3.80       -5.17      8.15 o
  14  11  21        5.00       -8.20     11.12 o
   0  12  21      147.96      137.87     11.37 o
   1  12  21        0.00       -4.97      4.97 o
   2  12  21      471.59      489.51     12.24 o
   3  12  21       57.42       56.90      6.31 o
   4  12  21      106.03       79.91      7.49 o
   5  12  21       25.32       26.28      6.60 o
   6  12  21       12.51       -2.85      6.18 o
   7  12  21       12.42       -6.88      6.88 o
   8  12  21      300.11      264.34     12.45 o
   9  12  21        0.63        4.56      7.44 o
  10  12  21        5.13      -10.10     10.10 o
  11  12  21      131.44      133.21     11.00 o
  12  12  21       34.06       12.97      9.70 o
  13  12  21       49.61       45.58     25.93 o
   1  13  21       23.55       35.11      7.82 o
   2  13  21       97.77       86.52      7.83 o
   3  13  21      520.62      542.97     13.15 o
   4  13  21      216.05      191.48      9.32 o
   5  13  21      439.23      450.80     13.42 o
   6  13  21       97.65       94.32      9.35 o
   7  13  21      601.17      644.41     18.74 o
   8  13  21      461.62      458.66     15.83 o
   9  13  21       17.97       12.83      8.10 o
  10  13  21      104.01       97.57     10.47 o
  11  13  21      318.67      364.56     15.14 o
  12  13  21       41.97       56.81     12.82 o
   0  14  21        2.56       -9.53      9.53 o
   1  14  21      205.32      207.20     13.89 o
   2  14  21        0.04       -6.43      6.43 o
   3  14  21      408.77      363.68     13.93 o
   4  14  21       70.03       75.45      8.00 o
   5  14  21       55.89       40.51      8.50 o
   6  14  21       35.84       39.27      8.52 o
   7  14  21       10.62       10.08      7.94 o
   8  14  21      235.10      227.09     14.35 o
   9  14  21       25.95       22.01     10.43 o
  10  14  21       11.61       -8.03      8.03 o
  11  14  21      238.56      297.19     16.38 o
  12  14  21      168.22      196.97     27.16 o
   1  15  21      219.48      214.06     12.96 o
   2  15  21       21.85       24.30      7.86 o
   3  15  21      432.89      442.10     15.25 o
   4  15  21      488.12      577.82     17.23 o
   5  15  21      447.94      561.14     17.13 o
   6  15  21      210.32      202.03     11.90 o
   7  15  21      193.16      156.81     11.31 o
   8  15  21        0.00       -8.70      8.70 o
   9  15  21      218.83      218.58     12.86 o
  10  15  21        6.49       -9.17      9.79 o
   0  16  21       79.46       84.96     16.35 o
   1  16  21        9.14       -4.47      8.36 o
   2  16  21      127.65      104.93      9.98 o
   3  16  21      330.66      359.14     14.44 o
   4  16  21      193.08      218.42     12.40 o
   5  16  21       49.27       44.14     10.24 o
   6  16  21       36.97       62.89     10.93 o
   7  16  21        0.84       26.60      8.89 o
   8  16  21        9.78       23.49      9.31 o
   9  16  21      106.16      136.53     13.36 o
   1  17  21        8.15       -5.38      9.22 o
   2  17  21       27.79       20.10      8.37 o
   3  17  21        0.69       13.05      8.79 o
   4  17  21      563.95      547.88     17.86 o
   5  17  21        4.21        3.25     10.12 o
   6  17  21        6.48       -2.65      9.47 o
   7  17  21        1.20       -8.50     13.56 o
   0  18  21      607.57      632.14     51.24 o
   1  18  21       13.83        9.06      9.97 o
   2  18  21      184.37      181.62     13.37 o
   3  18  21        0.15        6.85      8.50 o
   4  18  21       16.18       18.73     11.90 o
   5  18  21       12.41       24.05     14.65 o
   0   0  22      981.40      776.66     19.49 o
   1   0  22       12.70       16.63      5.34 o
   2   0  22     4735.25     4495.99     41.74 o
   3   0  22     1587.77     1487.88     21.99 o
   4   0  22      984.12      945.95     17.48 o
   5   0  22        9.61       18.10      6.18 o
   6   0  22      194.22      139.53     10.11 o
   7   0  22      374.60      317.17     13.84 o
   8   0  22      612.62      594.73     17.49 o
   9   0  22     3250.48     3534.49     54.85 o
  10   0  22        5.63       -2.24     10.01 o
  11   0  22      292.55      350.53     19.24 o
  12   0  22       81.62       39.07     11.50 o
  13   0  22      468.84      528.12     25.69 o
  14   0  22       51.18       39.21     13.57 o
  15   0  22     1511.79     1567.83     37.63 o
  16   0  22       47.77       75.45     15.19 o
  17   0  22      762.99      888.05     32.56 o
   1   1  22       11.71        6.26      3.40 o
   2   1  22      841.79      699.19      9.82 o
   3   1  22      691.39      645.37      9.10 o
   4   1  22      432.10      424.30      7.88 o
   5   1  22        1.88        9.10      4.07 o
   6   1  22      676.61      640.84     11.27 o
   7   1  22     1008.70     1038.60     15.42 o
   8   1  22       73.04       73.12      6.39 o
   9   1  22      178.04      196.44      9.28 o
  10   1  22       65.81       48.00      7.88 o
  11   1  22        0.30        3.50      6.99 o
  12   1  22       37.95       24.84      8.04 o
  13   1  22       20.41       -2.48      7.56 o
  14   1  22        2.06        8.11      8.11 o
  15   1  22      166.70      135.82     11.60 o
  16   1  22      428.43      537.58     18.17 o
  17   1  22      131.12      113.26     11.80 o
   0   2  22     1091.70     1144.42     16.85 o
   1   2  22      480.02      432.65      8.32 o
   2   2  22     1321.51     1349.99     13.11 o
   3   2  22      294.70      262.40      6.48 o
   4   2  22        3.71       10.75      4.05 o
   5   2  22     2656.18     2622.30     22.49 o
   6   2  22        0.78       -2.58      6.32 o
   7   2  22      676.08      629.69     13.96 o
   8   2  22      246.79      267.56      9.20 o
   9   2  22      127.79      145.17      8.43 o
  10   2  22      337.77      313.30     12.85 o
  11   2  22     1153.89     1151.72     21.14 o
  12   2  22      138.91      148.97     10.56 o
  13   2  22      225.64      207.48     12.05 o
  14   2  22      101.70       91.54     10.17 o
  15   2  22     1491.20     1544.03     32.16 o
  16   2  22      445.93      489.19     17.43 o
  17   2  22      267.77      299.44     31.04 o
   1   3  22       18.07       12.73      3.88 o
   2   3  22      535.91      410.02     10.29 o
   3   3  22       16.69       13.88      3.83 o
   4   3  22      275.95      277.24      7.30 o
   5   3  22        2.45        6.53      3.94 o
   6   3  22      143.84      145.04      6.17 o
   7   3  22       86.41       70.39      5.76 o
   8   3  22      387.57      399.55     11.80 o
   9   3  22      776.43      860.90     20.78 o
  10   3  22      245.60      201.25     10.76 o
  11   3  22       79.07       69.76      8.64 o
  12   3  22       20.83       29.11      8.08 o
  13   3  22       12.71       -0.73      7.93 o
  14   3  22        1.53       -7.84      7.84 o
  15   3  22      278.71      287.12     24.47 o
  16   3  22      236.86      238.57     15.68 o
  17   3  22       18.01      -19.95     19.95 o
   0   4  22      757.62      820.34     15.56 o
   1   4  22     2427.56     2336.99     19.63 o
   2   4  22       72.99       74.36      4.82 o
   3   4  22       11.74       18.72      3.90 o
   4   4  22     1800.94     1662.54     16.10 o
   5   4  22      628.33      569.27     10.04 o
   6   4  22      237.83      243.08      7.42 o
   7   4  22      293.43      325.06      8.51 o
   8   4  22       11.02       34.56      7.22 o
   9   4  22       31.81       30.08      8.90 o
  10   4  22      158.26      137.20      9.47 o
  11   4  22        0.23       -4.89      7.04 o
  12   4  22      423.08      408.77     14.77 o
  13   4  22      112.78       91.64      9.93 o
  14   4  22       40.33       40.76      9.30 o
  15   4  22      643.67      733.10     32.03 o
  16   4  22       18.74        3.96     11.05 o
  17   4  22      148.97       94.54     43.65 o
   1   5  22      555.56      514.11      8.96 o
   2   5  22      179.81      152.61      6.20 o
   3   5  22     1064.91      968.88     12.62 o
   4   5  22      114.89      118.70      6.53 o
   5   5  22     1132.62     1070.15     14.30 o
   6   5  22       79.72       76.82      5.36 o
   7   5  22      190.63      222.54      8.91 o
   8   5  22      202.22      171.13      7.97 o
   9   5  22       32.00       11.70      6.55 o
  10   5  22      527.58      511.32     15.40 o
  11   5  22       14.52        5.62      7.40 o
  12   5  22      256.26      277.19     12.91 o
  13   5  22        2.65       -7.78      7.78 o
  14   5  22     2337.28     2383.51     47.20 o
  15   5  22       28.08       61.43     14.47 o
  16   5  22       37.03       58.83     13.75 o
   0   6  22       33.78       27.51      5.88 o
   1   6  22      251.41      275.97      7.34 o
   2   6  22       33.51       23.75      4.34 o
   3   6  22       30.12       57.90      5.01 o
   4   6  22       67.97       45.83      5.07 o
   5   6  22      956.56      950.21     12.78 o
   6   6  22      139.21      126.41      7.43 o
   7   6  22      297.73      266.13      9.23 o
   8   6  22      521.01      545.91     12.09 o
   9   6  22      294.15      325.57     11.06 o
  10   6  22       32.51       27.29      6.54 o
  11   6  22      248.85      265.65     13.26 o
  12   6  22       13.22        7.57      7.64 o
  13   6  22       19.21        0.36      9.33 o
  14   6  22       10.67        2.82     10.17 o
  15   6  22        0.30       -9.87      9.87 o
  16   6  22      325.50      384.48     25.18 o
   1   7  22      262.33      274.68      7.48 o
   2   7  22       50.42       35.58      4.67 o
   3   7  22      622.84      583.85     10.81 o
   4   7  22       29.51       12.87      4.52 o
   5   7  22       53.71       55.12      8.36 o
   6   7  22        2.62       12.65      6.26 o
   7   7  22        2.43       -5.15      5.15 o
   8   7  22      280.64      293.95      9.96 o
   9   7  22      827.29      863.46     15.07 o
  10   7  22      236.42      234.50     10.23 o
  11   7  22       68.76       75.05      9.09 o
  12   7  22      191.16      213.34     13.50 o
  13   7  22       69.70       42.85     10.56 o
  14   7  22        9.26       -3.74     11.18 o
  15   7  22       54.79       47.36     13.46 o
  16   7  22        1.03      -17.44     17.44 o
   0   8  22        1.25        5.13      6.07 o
   1   8  22        1.77        6.17      4.00 o
   2   8  22      153.51      129.85      6.52 o
   3   8  22      458.61      383.50      9.72 o
   4   8  22      602.26      582.20     12.77 o
   5   8  22       38.97       35.35      7.41 o
   6   8  22     1004.10     1070.08     17.31 o
   7   8  22       12.64       20.43      6.16 o
   8   8  22       79.42      105.11      7.41 o
   9   8  22        9.03       -5.65      5.65 o
  10   8  22      186.85      221.64     10.32 o
  11   8  22      182.33      167.67     10.67 o
  12   8  22      219.83      211.59     13.67 o
  13   8  22        8.02        4.50      9.51 o
  14   8  22      421.55      458.53     18.91 o
  15   8  22       50.79       29.68     16.19 o
   1   9  22       25.19       17.26      4.77 o
   2   9  22     1031.63     1059.13     13.25 o
   3   9  22      127.29      124.52      7.15 o
   4   9  22        2.07       -0.32      4.93 o
   5   9  22      126.12      113.28      7.81 o
   6   9  22      136.96      140.10      8.43 o
   7   9  22       95.86       96.69      7.94 o
   8   9  22     1648.31     1608.38     22.45 o
   9   9  22      284.49      287.57     11.27 o
  10   9  22      130.96      136.32      9.92 o
  11   9  22      716.99      803.08     18.66 o
  12   9  22       91.00      107.26     10.04 o
  13   9  22      127.98      170.37     17.10 o
  14   9  22      446.33      480.93     31.89 o
  15   9  22      347.99      445.89     49.59 o
   0  10  22      203.57      178.98     10.53 o
   1  10  22      318.88      335.34      8.73 o
   2  10  22      700.79      670.57     12.43 o
   3  10  22      191.62      216.79     10.55 o
   4  10  22      270.35      242.38     10.09 o
   5  10  22        9.70        6.02      5.96 o
   6  10  22      208.55      283.45     11.09 o
   7  10  22       71.26       58.09      7.42 o
   8  10  22     2358.12     2467.53     29.25 o
   9  10  22      131.89      136.51     11.27 o
  10  10  22       10.50       23.82      8.00 o
  11  10  22       25.76       21.53      8.14 o
  12  10  22      112.55      127.27     13.47 o
  13  10  22      276.31      293.56     14.01 o
  14  10  22        0.91        6.98     15.04 o
   1  11  22       98.38       91.13      6.60 o
   2  11  22       59.04       75.05      6.75 o
   3  11  22        0.53       -4.94      4.94 o
   4  11  22       10.19       15.91      6.16 o
   5  11  22       10.96        2.11      6.05 o
   6  11  22      154.49      170.27      9.42 o
   7  11  22      195.99      150.29      9.18 o
   8  11  22      208.30      188.08     11.33 o
   9  11  22       20.88       12.26      7.89 o
  10  11  22       35.57       38.32      8.44 o
  11  11  22        0.49       -8.61      8.61 o
  12  11  22      130.05      119.81     12.60 o
  13  11  22        2.77        1.84      9.93 o
   0  12  22        3.19       -7.50      7.50 o
   1  12  22       17.42       31.20      6.97 o
   2  12  22        0.50        2.20      5.28 o
   3  12  22       11.29       11.76      5.68 o
   4  12  22      171.86      186.81      9.63 o
   5  12  22      164.32      172.70      9.70 o
   6  12  22      112.60       86.09      8.34 o
   7  12  22      142.81      149.77     12.26 o
   8  12  22      479.19      501.48     16.25 o
   9  12  22        2.84       14.78      8.28 o
  10  12  22      133.69       98.54     10.50 o
  11  12  22      137.84      144.09     13.91 o
  12  12  22      221.23      239.51     17.00 o
  13  12  22      562.49      636.01     38.71 o
   1  13  22       99.52       94.84      8.60 o
   2  13  22        0.37       -5.88      5.88 o
   3  13  22        4.36        4.26      7.15 o
   4  13  22     1079.05     1108.02     19.18 o
   5  13  22      132.47      128.40      9.14 o
   6  13  22      359.10      374.44     14.25 o
   7  13  22       13.71       -3.22      7.18 o
   8  13  22        2.47       11.74      7.92 o
   9  13  22      416.75      423.67     15.85 o
  10  13  22       41.75       41.76      9.47 o
  11  13  22       36.32       18.68     10.24 o
  12  13  22        0.29       15.21     14.84 o
   0  14  22      149.59      192.28     18.91 o
   1  14  22       76.49       45.31     10.70 o
   2  14  22      199.39      195.21     11.32 o
   3  14  22      102.71      101.71      8.68 o
   4  14  22        4.06       25.55      8.37 o
   5  14  22      343.99      354.48     14.61 o
   6  14  22       24.76       32.71      8.50 o
   7  14  22        6.80       24.87      8.28 o
   8  14  22      391.28      411.59     15.87 o
   9  14  22       29.38       16.16      8.68 o
  10  14  22       58.29       62.18     12.63 o
  11  14  22        3.59       -4.27     10.42 o
   1  15  22       54.51       41.97      9.43 o
   2  15  22       92.79       98.79      9.96 o
   3  15  22      574.93      631.58     18.28 o
   4  15  22     1075.21     1232.23     25.82 o
   5  15  22       64.32       79.72     10.98 o
   6  15  22        6.12       23.89      8.60 o
   7  15  22      108.16      121.07     11.21 o
   8  15  22       48.87       21.24      9.21 o
   9  15  22       62.55       62.20     11.50 o
   0  16  22      103.39       88.47     16.02 o
   1  16  22      142.32      142.29     12.51 o
   2  16  22        2.73        9.91      8.06 o
   3  16  22      105.79       59.04      9.31 o
   4  16  22       32.10       23.02      9.86 o
   5  16  22       20.67       22.04      9.47 o
   6  16  22      152.21      193.49     18.53 o
   7  16  22        6.86       -0.36      9.59 o
   8  16  22        3.25       -7.21      8.42 o
   1  17  22      285.17      332.63     25.19 o
   2  17  22      182.03      158.00     14.03 o
   3  17  22       58.54       45.40      9.38 o
   4  17  22      151.83      117.44     12.49 o
   5  17  22       22.58       22.72     10.71 o
   6  17  22        9.95       -1.36     13.70 o
   0  18  22      350.18      404.84     44.84 o
   1  18  22      231.94      264.90     27.18 o
   2  18  22       83.60       61.84     18.47 o
   3  18  22      117.13      117.90     35.10 o
   1   1  23      404.03      408.63      8.75 o
   2   1  23     1119.35     1099.19     12.55 o
   3   1  23       40.45       24.23      4.07 o
   4   1  23      815.12      758.97     11.36 o
   5   1  23      183.10      176.07      7.61 o
   6   1  23      204.14      172.37      7.30 o
   7   1  23      368.38      429.00     11.20 o
   8   1  23      914.38      973.03     15.51 o
   9   1  23      320.69      357.97     11.91 o
  10   1  23      345.93      384.26     14.89 o
  11   1  23       30.05       25.29      8.13 o
  12   1  23      715.99      738.32     18.50 o
  13   1  23      237.81      261.91     13.02 o
  14   1  23      788.19      968.79     21.35 o
  15   1  23      196.56      208.71     17.22 o
  16   1  23        0.13        1.41      9.49 o
   0   2  23       36.95       40.68      6.26 o
   1   2  23      363.39      318.29      7.70 o
   2   2  23        9.28        5.29      3.99 o
   3   2  23      398.30      406.25      8.02 o
   4   2  23      454.77      449.20      8.87 o
   5   2  23      799.46      788.22     12.45 o
   6   2  23        4.65       -0.74      4.54 o
   7   2  23      227.42      225.34      9.39 o
   8   2  23      132.63      155.87      8.08 o
   9   2  23      125.87      107.91      7.90 o
  10   2  23       51.60       60.62      8.52 o
  11   2  23      143.71      148.62     10.66 o
  12   2  23        4.13       -8.06      8.06 o
  13   2  23        0.66       -7.19      7.19 o
  14   2  23      249.66      239.11     13.28 o
  15   2  23      109.53       67.82     10.95 o
  16   2  23       51.15       26.42      9.90 o
   1   3  23       47.70       27.33      4.40 o
   2   3  23      764.01      628.06     10.56 o
   3   3  23      163.53      130.46      5.36 o
   4   3  23      115.72      119.75      5.67 o
   5   3  23       74.11       46.93      4.84 o
   6   3  23       27.82       29.85      5.08 o
   7   3  23        8.39        5.87      5.19 o
   8   3  23        0.31        4.65      5.61 o
   9   3  23      172.71      177.12     10.26 o
  10   3  23      586.70      583.80     25.11 o
  11   3  23        4.57        0.84      7.33 o
  12   3  23      699.34      757.77     20.59 o
  13   3  23       30.59       25.22      8.71 o
  14   3  23      893.48      933.50     20.88 o
  15   3  23      995.36     1049.89     23.08 o
  16   3  23      219.80      227.77     18.13 o
   0   4  23      275.01      245.18     10.56 o
   1   4  23      407.04      390.12      8.31 o
   2   4  23       32.59       35.87      4.17 o
   3   4  23      345.26      391.53      9.04 o
   4   4  23       13.71        4.52      3.97 o
   5   4  23       19.20        6.13      4.18 o
   6   4  23        0.59       -1.10      4.14 o
   7   4  23       71.79       72.78      5.91 o
   8   4  23      182.71      196.22     12.97 o
   9   4  23       85.49       89.17      9.29 o
  10   4  23      445.32      483.27     15.37 o
  11   4  23       43.95       16.99     10.63 o
  12   4  23        5.64        7.24      8.03 o
  13   4  23       38.06       53.55      9.45 o
  14   4  23       13.64        9.58     12.07 o
  15   4  23       27.83        5.72     10.64 o
  16   4  23      149.69      163.98     17.23 o
   1   5  23      103.02      113.09      5.46 o
   2   5  23      723.20      670.70     10.85 o
   3   5  23      250.27      226.17      9.99 o
   4   5  23      609.77      643.74     11.18 o
   5   5  23      464.48      424.54      9.45 o
   6   5  23      276.36      291.51      8.23 o
   7   5  23      178.55      152.78      7.84 o
   8   5  23       13.44       -5.33      5.33 o
   9   5  23      130.62      133.82      9.73 o
[truncated: 74,729 more chars]
